# Supplementary material for: Characterization of double humanized BLT-mice with stable engraftment of a human gut bacterial microbiome
Source: Front Microbiomes. 2024 Jul 4;3:1404353. doi: 10.3389/frmbi.2024.1404353 (PMC12993508; doi:10.3389/frmbi.2024.1404353)
Supplement: Supplementary file 3 [file Table_3.xlsx]

## Sheet: KO Sig Diff
KO Feature	pvalsFDR	Donor	Double		KO Feature	pvalsFDR	Donor	Hu-Mice		KO Feature	pvalsFDR	Double	Hu-Mice
K00001	0.111392	0.000123649	6.51092e-05		K00001	0.0179482	0.000123649	2.77454e-05		K00001	1.33614e-07	6.51092e-05	2.77454e-05
K00002	0.208715	4.24974e-06	1.46236e-05		K00002	0.33056	4.24974e-06	2.27211e-05		K00002	0.279499	1.46236e-05	2.27211e-05
K00003	0.0664452	0.000860392	0.000645847		K00003	0.026786	0.000860392	0.000619364		K00003	0.023967	0.000645847	0.000619364
K00005	0.0539909	0.000400289	0.000589289		K00005	0.0179061	0.000400289	0.000625507		K00005	0.000275048	0.000589289	0.000625507
K00008	0.911396	0.00114675	0.00117421		K00008	0.989734	0.00114675	0.00116266		K00008	0.26151	0.00117421	0.00116266
K00009	0.864978	1.75415e-05	3.49844e-05		K00009	0.768262	1.75415e-05	3.4452e-05		K00009	0.0207595	3.49844e-05	3.4452e-05
K00010	0.904362	3.10593e-05	8.32714e-05		K00010	0.448852	3.10593e-05	8.47748e-05		K00010	0.0440033	8.32714e-05	8.47748e-05
K00011	0.917412	0	1.3563e-09		K00011	NA	0	0		K00011	0.562216	1.3563e-09	0
K00012	0.0554971	0.000612822	0.000559874		K00012	0.0170737	0.000612822	0.000557541		K00012	0.307919	0.000559874	0.000557541
K00013	0.0589914	0.000662688	0.000616853		K00013	0.0179399	0.000662688	0.000612791		K00013	0.841315	0.000616853	0.000612791
K00014	0.0602736	0.000903251	0.000674636		K00014	0.0179061	0.000903251	0.000630137		K00014	0.000126787	0.000674636	0.000630137
K00015	0.58682	2.7126e-07	1.11759e-06		K00015	1.11161e-06	2.7126e-07	2.02433e-09		K00015	5.51246e-22	1.11759e-06	2.02433e-09
K00016	0.162408	0.000676161	0.000640077		K00016	0.0795546	0.000676161	0.000629827		K00016	0.466331	0.000640077	0.000629827
K00018	0.156933	0.000526651	0.000565639		K00018	0.017794	0.000526651	0.000590041		K00018	0.00297453	0.000565639	0.000590041
K00019	0.0606908	3.52638e-06	6.45599e-07		K00019	0.208221	3.52638e-06	1.3644e-06		K00019	0.00242345	6.45599e-07	1.3644e-06
K00020	0.510425	3.43596e-06	6.65672e-06		K00020	0.156331	3.43596e-06	1.05265e-06		K00020	2.51325e-15	6.65672e-06	1.05265e-06
K00021	0.583297	0	7.59528e-08		K00021	0.571505	0	2.22676e-08		K00021	0.31881	7.59528e-08	2.22676e-08
K00023	0.61897	0	8.54469e-08		K00023	0.536255	0	3.23893e-08		K00023	0.920106	8.54469e-08	3.23893e-08
K00024	0.904886	1.84457e-05	2.39251e-05		K00024	0.788415	1.84457e-05	1.71359e-05		K00024	0.118185	2.39251e-05	1.71359e-05
K00025	0.390026	0	1.23423e-07		K00025	0.265684	0	1.84214e-07		K00025	0.324271	1.23423e-07	1.84214e-07
K00027	0.0593571	0.000645011	0.000597877		K00027	0.0179482	0.000645011	0.000597906		K00027	0.585239	0.000597877	0.000597906
K00028	0.617139	0	1.28713e-06		K00028	NA	0	0		K00028	0.000470552	1.28713e-06	0
K00029	0.503767	1.68633e-05	1.20127e-05		K00029	0.00972544	1.68633e-05	7.28758e-08		K00029	4.29488e-25	1.20127e-05	7.28758e-08
K00030	0.0597871	1.76771e-05	6.44514e-06		K00030	0.0344288	1.76771e-05	2.71665e-06		K00030	5.31149e-10	6.44514e-06	2.71665e-06
K00031	0.0809725	0.000645373	0.000609109		K00031	0.037706	0.000645373	0.000608592		K00031	0.794348	0.000609109	0.000608592
K00033	0.599504	2.74425e-05	2.62485e-05		K00033	0.0557614	2.74425e-05	9.17223e-06		K00033	3.24709e-06	2.62485e-05	9.17223e-06
K00034	0.545996	4.53456e-05	8.94887e-06		K00034	0.476427	4.53456e-05	1.52391e-05		K00034	4.24877e-05	8.94887e-06	1.52391e-05
K00035	0.917412	0	1.3563e-09		K00035	NA	0	0		K00035	0.562216	1.3563e-09	0
K00036	0.80136	1.96211e-05	2.62444e-05		K00036	0.11294	1.96211e-05	8.91109e-06		K00036	7.7822e-07	2.62444e-05	8.91109e-06
K00037	0.900991	0	9.4941e-09		K00037	0.868581	0	2.02433e-09		K00037	0.873306	9.4941e-09	2.02433e-09
K00038	0.900991	0	5.4252e-09		K00038	0.868581	0	2.02433e-09		K00038	0.873306	5.4252e-09	2.02433e-09
K00040	0.617449	0.00050816	0.000517091		K00040	0.682874	0.00050816	0.000518807		K00040	0.560045	0.000517091	0.000518807
K00041	0.125732	0.000289751	0.00049394		K00041	0.0222819	0.000289751	0.000518839		K00041	0.0706931	0.00049394	0.000518839
K00042	0.0559738	0.000345585	0.000494327		K00042	0.026786	0.000345585	0.000527155		K00042	0.00175906	0.000494327	0.000527155
K00043	0.176879	5.96772e-06	9.1279e-07		K00043	0.0763334	5.96772e-06	1.18828e-06		K00043	0.0306362	9.1279e-07	1.18828e-06
K00045	0.541555	9.042e-08	8.68032e-07		K00045	0.0140167	9.042e-08	2.02433e-09		K00045	6.52953e-11	8.68032e-07	2.02433e-09
K00046	0.0702936	0.000887744	0.00106635		K00046	0.0179061	0.000887744	0.00111009		K00046	1.51916e-05	0.00106635	0.00111009
K00048	0.0697587	0.000214024	0.000105718		K00048	0.0175205	0.000214024	7.23394e-05		K00048	0.00582841	0.000105718	7.23394e-05
K00050	0.319499	4.11411e-06	1.65672e-05		K00050	0.261617	4.11411e-06	1.79922e-05		K00050	0.749406	1.65672e-05	1.79922e-05
K00052	0.892942	0.000606402	0.000613525		K00052	0.701205	0.000606402	0.000600681		K00052	0.00359939	0.000613525	0.000600681
K00053	0.858749	0.000612008	0.000612231		K00053	0.323756	0.000612008	0.000599596		K00053	0.00651629	0.000612231	0.000599596
K00054	0.938896	2.2605e-07	1.99512e-06		K00054	0.462642	2.2605e-07	2.28749e-07		K00054	0.00396119	1.99512e-06	2.28749e-07
K00055	0.881813	1.3563e-07	3.445e-07		K00055	4.57184e-05	1.3563e-07	0		K00055	0.000310043	3.445e-07	0
K00057	0.247179	0.000677065	0.000649875		K00057	0.177731	0.000677065	0.000648068		K00057	0.356933	0.000649875	0.000648068
K00058	0.0560171	0.0015366	0.0016772		K00058	0.0170747	0.0015366	0.00170977		K00058	4.56179e-05	0.0016772	0.00170977
K00059	0.111074	0.00213852	0.00223638		K00059	0.041521	0.00213852	0.00224881		K00059	0.74355	0.00223638	0.00224881
K00060	0.0568728	8.72553e-06	2.46304e-06		K00060	0.0865923	8.72553e-06	4.46972e-06		K00060	0.0141667	2.46304e-06	4.46972e-06
K00064	0.901643	0	1.76319e-08		K00064	NA	0	0		K00064	0.277568	1.76319e-08	0
K00065	0.0585298	0.000343958	0.000480382		K00065	0.0170747	0.000343958	0.000506568		K00065	0.0612813	0.000480382	0.000506568
K00066	0.417071	0	1.2478e-07		K00066	0.227797	0	1.94336e-07		K00066	0.183959	1.2478e-07	1.94336e-07
K00067	0.0570324	0.000999548	0.00110701		K00067	0.017178	0.000999548	0.00110595		K00067	0.517578	0.00110701	0.00110595
K00068	0.988094	1.69538e-05	4.47945e-05		K00068	0.5033	1.69538e-05	4.25716e-05		K00068	0.186745	4.47945e-05	4.25716e-05
K00073	0.735393	4.521e-08	5.52014e-07		K00073	0.936165	4.521e-08	1.78141e-07		K00073	0.0461228	5.52014e-07	1.78141e-07
K00074	0.0565077	0.000413174	0.000531556		K00074	0.0308883	0.000413174	0.000557121		K00074	0.00728816	0.000531556	0.000557121
K00075	0.0607438	0.000670419	0.00061925		K00075	0.0177796	0.000670419	0.00061295		K00075	0.2922	0.00061925	0.00061295
K00076	0.0590362	0.000116732	4.13115e-05		K00076	0.0246798	0.000116732	1.8887e-05		K00076	8.44617e-05	4.13115e-05	1.8887e-05
K00077	0.240154	0.000618925	0.00058454		K00077	0.107013	0.000618925	0.00058027		K00077	0.212036	0.00058454	0.00058027
K00079	0.901643	0	5.4252e-09		K00079	0.796572	0	6.07299e-09		K00079	0.743466	5.4252e-09	6.07299e-09
K00082	0.195468	2.53176e-06	2.76685e-07		K00082	0.000356054	2.53176e-06	8.09731e-09		K00082	1.05899e-05	2.76685e-07	8.09731e-09
K00086	0.434544	6.60066e-06	4.34423e-06		K00086	0.867357	6.60066e-06	8.17424e-06		K00086	0.0200514	4.34423e-06	8.17424e-06
K00087	0.137699	0.000439351	0.000502588		K00087	0.0387057	0.000439351	0.00051619		K00087	0.526518	0.000502588	0.00051619
K00088	0.0895069	0.000663954	0.000626737		K00088	0.0338686	0.000663954	0.000620068		K00088	0.775267	0.000626737	0.000620068
K00090	0.877303	0	2.44134e-08		K00090	NA	0	0		K00090	0.137318	2.44134e-08	0
K00091	0.913796	1.22971e-05	1.50875e-05		K00091	0.972047	1.22971e-05	1.60246e-05		K00091	0.946663	1.50875e-05	1.60246e-05
K00094	0.264067	3.88806e-06	1.08355e-05		K00094	0.491695	3.88806e-06	1.57128e-05		K00094	0.535172	1.08355e-05	1.57128e-05
K00096	0.71499	7.36923e-06	6.15625e-06		K00096	0.594141	7.36923e-06	7.86249e-06		K00096	0.389239	6.15625e-06	7.86249e-06
K00097	0.0571154	0.000343415	0.000490471		K00097	0.016745	0.000343415	0.000518068		K00097	0.0218755	0.000490471	0.000518068
K00099	0.0595868	0.000666486	0.000614796		K00099	0.0173207	0.000666486	0.000612869		K00099	0.866293	0.000614796	0.000612869
K00100	0.117316	0.00153637	0.00168367		K00100	0.0172719	0.00153637	0.00169758		K00100	0.0968454	0.00168367	0.00169758
K00101	0.168596	1.3563e-07	7.45965e-08		K00101	0.107918	1.3563e-07	3.44136e-08		K00101	0.941334	7.45965e-08	3.44136e-08
K00102	0.0594299	0	2.06293e-06		K00102	0.251553	0	1.88263e-07		K00102	9.21072e-16	2.06293e-06	1.88263e-07
K00104	0.76032	4.90529e-05	8.14892e-05		K00104	0.930741	4.90529e-05	7.21916e-05		K00104	0.552037	8.14892e-05	7.21916e-05
K00105	0.912694	0	4.0689e-09		K00105	0.868581	0	2.02433e-09		K00105	0.660983	4.0689e-09	2.02433e-09
K00108	0.124845	0	7.5139e-07		K00108	0.0658611	0	4.27133e-07		K00108	0.875042	7.5139e-07	4.27133e-07
K00111	0.0590946	0.000692165	0.0010071		K00111	0.0246798	0.000692165	0.00106234		K00111	0.0119279	0.0010071	0.00106234
K00112	0.112123	4.56621e-06	8.57182e-07		K00112	2.03796e-10	4.56621e-06	6.11347e-07		K00112	4.58809e-19	8.57182e-07	6.11347e-07
K00113	0.420208	5.4252e-06	7.7716e-07		K00113	2.39852e-14	5.4252e-06	0		K00113	1.09304e-19	7.7716e-07	0
K00116	0.124205	0	7.21552e-07		K00116	0.0936502	0	4.33206e-07		K00116	0.75629	7.21552e-07	4.33206e-07
K00117	0.389179	0	1.43768e-07		K00117	0.215402	0	2.06481e-07		K00117	0.165582	1.43768e-07	2.06481e-07
K00118	0.38996	0	1.30205e-07		K00118	0.203013	0	1.72068e-07		K00118	0.195022	1.30205e-07	1.72068e-07
K00119	0.676782	0	5.69646e-08		K00119	0.567845	0	3.23893e-08		K00119	0.873951	5.69646e-08	3.23893e-08
K00121	0.780561	1.8084e-06	2.40608e-06		K00121	0.0351988	1.8084e-06	2.06481e-07		K00121	1.19619e-14	2.40608e-06	2.06481e-07
K00122	0.440665	0	5.65577e-07		K00122	0.448864	0	1.84214e-07		K00122	0.47998	5.65577e-07	1.84214e-07
K00123	0.0560662	0.00015819	3.88594e-05		K00123	0.0325978	0.00015819	1.49335e-05		K00123	4.24572e-05	3.88594e-05	1.49335e-05
K00124	0.233448	4.39441e-05	4.6616e-06		K00124	0.435744	4.39441e-05	1.25954e-05		K00124	1.37378e-11	4.6616e-06	1.25954e-05
K00127	0.25862	4.6295e-05	4.62227e-06		K00127	0.434791	4.6295e-05	1.25326e-05		K00127	4.64703e-12	4.62227e-06	1.25326e-05
K00128	0.0609928	0.000273294	0.000107019		K00128	0.0170737	0.000273294	9.3694e-05		K00128	0.811331	0.000107019	9.3694e-05
K00130	0.780749	3.66201e-06	4.39848e-06		K00130	0.991034	3.66201e-06	7.21875e-06		K00130	0.368397	4.39848e-06	7.21875e-06
K00131	0.106202	6.23898e-06	8.21918e-07		K00131	0.0667056	6.23898e-06	1.31379e-06		K00131	0.617744	8.21918e-07	1.31379e-06
K00132	9.86732e-05	1.40151e-06	1.76319e-08		K00132	0.00460354	1.40151e-06	6.88272e-08		K00132	0.0159568	1.76319e-08	6.88272e-08
K00133	0.0665554	0.000663592	0.000617601		K00133	0.0187945	0.000663592	0.000611732		K00133	0.540284	0.000617601	0.000611732
K00134	0.0558733	0.00068136	0.000621404		K00134	0.0175111	0.00068136	0.000614118		K00134	0.285719	0.000621404	0.000614118
K00135	0.914467	2.66739e-06	5.84972e-06		K00135	0.712124	2.66739e-06	6.31793e-06		K00135	0.825999	5.84972e-06	6.31793e-06
K00140	0.605092	1.28396e-05	7.06632e-06		K00140	0.0698984	1.28396e-05	2.7794e-06		K00140	1.63489e-06	7.06632e-06	2.7794e-06
K00141	0.917412	0	1.3563e-09		K00141	NA	0	0		K00141	0.562216	1.3563e-09	0
K00145	0.0957355	0.00127682	0.00122766		K00145	0.0240467	0.00127682	0.00121162		K00145	0.141036	0.00122766	0.00121162
K00147	0.14529	0.000646006	0.000612387		K00147	0.054368	0.000646006	0.000610189		K00147	0.685835	0.000612387	0.000610189
K00148	NA	0	0		K00148	0.868581	0	2.02433e-09		K00148	0.367576	0	2.02433e-09
K00150	0.90238	0	5.4252e-09		K00150	0.76363	0	1.01216e-08		K00150	0.673271	5.4252e-09	1.01216e-08
K00151	0.144363	2.2605e-07	1.98834e-06		K00151	0.670988	2.2605e-07	2.1053e-07		K00151	4.54715e-14	1.98834e-06	2.1053e-07
K00154	0.61399	0	6.64587e-08		K00154	0.516978	0	3.84622e-08		K00154	0.993878	6.64587e-08	3.84622e-08
K00155	0.39822	0	1.28849e-07		K00155	0.250931	0	1.88263e-07		K00155	0.398124	1.28849e-07	1.88263e-07
K00156	0.371401	1.8084e-06	9.76943e-06		K00156	0.0920146	1.8084e-06	1.55448e-05		K00156	0.00476668	9.76943e-06	1.55448e-05
K00158	0.826094	1.8084e-07	3.3053e-06		K00158	0.804078	1.8084e-07	2.08506e-07		K00158	0.0179176	3.3053e-06	2.08506e-07
K00161	0.891484	1.87622e-05	1.94832e-05		K00161	0.291057	1.87622e-05	1.17067e-05		K00161	0.00458415	1.94832e-05	1.17067e-05
K00162	0.918141	1.83553e-05	1.9155e-05		K00162	0.365028	1.83553e-05	1.17654e-05		K00162	0.00687944	1.9155e-05	1.17654e-05
K00163	0.849342	4.521e-08	6.23898e-08		K00163	0.78411	4.521e-08	3.64379e-08		K00163	0.912697	6.23898e-08	3.64379e-08
K00164	0.0634636	1.3563e-07	2.92283e-06		K00164	0.102448	1.3563e-07	6.51834e-07		K00164	1.06737e-08	2.92283e-06	6.51834e-07
K00166	0.126378	2.2605e-07	3.86546e-06		K00166	0.718686	2.2605e-07	4.2106e-07		K00166	6.73659e-12	3.86546e-06	4.2106e-07
K00167	0.0580346	4.521e-08	4.02279e-06		K00167	0.354107	4.521e-08	4.47377e-07		K00167	2.3839e-12	4.02279e-06	4.47377e-07
K00169	0.355718	6.80411e-05	4.3346e-05		K00169	0.737907	6.80411e-05	5.56893e-05		K00169	0.000219563	4.3346e-05	5.56893e-05
K00170	0.201673	5.69646e-05	1.05534e-05		K00170	0.433223	5.69646e-05	2.1964e-05		K00170	4.88793e-11	1.05534e-05	2.1964e-05
K00171	0.735136	2.11583e-05	3.79099e-05		K00171	0.7381	2.11583e-05	3.8108e-05		K00171	0.0665476	3.79099e-05	3.8108e-05
K00172	0.322755	6.94878e-05	4.35766e-05		K00172	0.701499	6.94878e-05	5.57601e-05		K00172	0.000358903	4.35766e-05	5.57601e-05
K00174	0.903427	7.20195e-05	7.34626e-05		K00174	0.177801	7.20195e-05	3.90412e-05		K00174	4.86402e-07	7.34626e-05	3.90412e-05
K00175	0.336716	0.000142638	8.52801e-05		K00175	0.112768	0.000142638	6.70275e-05		K00175	0.19374	8.52801e-05	6.70275e-05
K00176	0.484626	9.1279e-05	5.18229e-05		K00176	0.357856	9.1279e-05	4.91183e-05		K00176	0.669151	5.18229e-05	4.91183e-05
K00177	0.424808	9.31326e-05	5.18459e-05		K00177	0.330172	9.31326e-05	4.89442e-05		K00177	0.674771	5.18459e-05	4.89442e-05
K00179	0.786509	0.000547312	0.000520167		K00179	0.989734	0.000547312	0.000545111		K00179	0.0786036	0.000520167	0.000545111
K00180	0.939373	0.00054252	0.00052813		K00180	0.502724	0.00054252	0.000560532		K00180	0.00256649	0.00052813	0.000560532
K00183	0.509507	0.000136037	1.65469e-05		K00183	0.462206	0.000136037	4.2768e-05		K00183	3.79807e-11	1.65469e-05	4.2768e-05
K00184	0.417622	0.000226683	3.06687e-05		K00184	0.447984	0.000226683	6.73008e-05		K00184	7.52337e-09	3.06687e-05	6.73008e-05
K00185	0.418211	9.00131e-05	1.07826e-05		K00185	0.433677	9.00131e-05	2.11644e-05		K00185	7.32406e-07	1.07826e-05	2.11644e-05
K00186	0.917412	0	1.3563e-09		K00186	NA	0	0		K00186	0.562216	1.3563e-09	0
K00190	0.248471	9.042e-08	1.22067e-08		K00190	0.764153	9.042e-08	5.46569e-08		K00190	0.00299057	1.22067e-08	5.46569e-08
K00194	0.0670602	0.000180659	3.14919e-05		K00194	0.0350316	0.000180659	1.60732e-06		K00194	2.26816e-16	3.14919e-05	1.60732e-06
K00197	0.0676698	0.000177766	3.17157e-05		K00197	0.0348613	0.000177766	1.61744e-06		K00197	2.28391e-16	3.17157e-05	1.61744e-06
K00198	0.190044	0.000490257	0.000533506		K00198	0.116272	0.000490257	0.000524809		K00198	0.167398	0.000533506	0.000524809
K00200	0.917412	0	1.3563e-09		K00200	NA	0	0		K00200	0.562216	1.3563e-09	0
K00207	0.901643	0	5.4252e-09		K00207	0.868581	0	2.02433e-09		K00207	0.658911	5.4252e-09	2.02433e-09
K00208	0.938123	1.85361e-05	2.05615e-05		K00208	0.721843	1.85361e-05	1.60914e-05		K00208	0.455018	2.05615e-05	1.60914e-05
K00210	0.968391	7.2336e-07	1.61807e-06		K00210	0.0104738	7.2336e-07	1.2146e-08		K00210	2.19813e-09	1.61807e-06	1.2146e-08
K00215	0.408262	0.000672092	0.000647268		K00215	0.250112	0.000672092	0.000641076		K00215	0.620751	0.000647268	0.000641076
K00216	0.890835	0	2.03445e-08		K00216	NA	0	0		K00216	0.193859	2.03445e-08	0
K00218	NA	0	0		K00218	0.790063	0	1.01216e-08		K00218	0.0787265	0	1.01216e-08
K00219	0.101446	5.44328e-05	8.46467e-06		K00219	0.020085	5.44328e-05	1.23848e-05		K00219	0.000269359	8.46467e-06	1.23848e-05
K00220	0.917412	0	1.3563e-09		K00220	NA	0	0		K00220	0.562216	1.3563e-09	0
K00224	0.147581	2.07966e-06	2.29215e-07		K00224	8.30084e-10	2.07966e-06	0		K00224	1.48093e-05	2.29215e-07	0
K00226	0.0748843	0.000698268	0.000644146		K00226	0.0274717	0.000698268	0.000628726		K00226	0.108844	0.000644146	0.000628726
K00228	0.640954	4.521e-08	1.64112e-07		K00228	0.821976	4.521e-08	7.69245e-08		K00228	0.114829	1.64112e-07	7.69245e-08
K00230	0.0547523	8.68032e-06	1.45802e-06		K00230	0.0226388	8.68032e-06	1.33403e-06		K00230	0.0152181	1.45802e-06	1.33403e-06
K00231	0.0819484	2.7126e-07	3.91699e-06		K00231	0.822539	2.7126e-07	4.02841e-07		K00231	1.28906e-15	3.91699e-06	4.02841e-07
K00239	0.0580093	0.000276414	0.000108014		K00239	0.0170737	0.000276414	7.97646e-05		K00239	0.213876	0.000108014	7.97646e-05
K00240	0.0579872	0.000177133	5.89177e-05		K00240	0.0174452	0.000177133	4.5015e-05		K00240	0.392736	5.89177e-05	4.5015e-05
K00241	0.909628	1.51906e-05	2.06483e-05		K00241	0.874988	1.51906e-05	1.66562e-05		K00241	0.527412	2.06483e-05	1.66562e-05
K00242	0.437105	0	1.04435e-07		K00242	0.463181	0	5.26325e-08		K00242	0.391923	1.04435e-07	5.26325e-08
K00243	0.779094	0.000578733	0.000585136		K00243	0.875927	0.000578733	0.000580035		K00243	0.050853	0.000585136	0.000580035
K00244	0.645478	0.000605	0.000526703		K00244	0.792471	0.000605	0.000586367		K00244	1.8792e-05	0.000526703	0.000586367
K00245	0.235586	2.57697e-06	3.16018e-07		K00245	0.0466635	2.57697e-06	3.64379e-08		K00245	0.00678505	3.16018e-07	3.64379e-08
K00246	0.255937	2.21529e-06	2.98386e-07		K00246	0.0543259	2.21529e-06	3.64379e-08		K00246	0.00570747	2.98386e-07	3.64379e-08
K00247	0.611815	0	6.91713e-08		K00247	0.591886	0	2.63163e-08		K00247	0.429864	6.91713e-08	2.63163e-08
K00248	0.0624133	0.000437135	0.000594442		K00248	0.0198094	0.000437135	0.000622517		K00248	0.00242593	0.000594442	0.000622517
K00249	0.0631211	9.042e-08	2.62715e-06		K00249	0.50535	9.042e-08	4.43328e-07		K00249	2.09459e-11	2.62715e-06	4.43328e-07
K00252	0.398349	0	5.57439e-07		K00252	0.328642	0	2.26725e-07		K00252	0.787879	5.57439e-07	2.26725e-07
K00253	0.879867	0	1.22067e-08		K00253	0.868581	0	2.02433e-09		K00253	0.378382	1.22067e-08	2.02433e-09
K00256	0.917412	0	1.3563e-09		K00256	NA	0	0		K00256	0.562216	1.3563e-09	0
K00257	0.774258	3.06976e-05	2.58402e-05		K00257	0.448852	3.06976e-05	2.03405e-05		K00257	0.310117	2.58402e-05	2.03405e-05
K00258	0.900991	0	4.0689e-09		K00258	NA	0	0		K00258	0.388023	4.0689e-09	0
K00259	0.647587	1.82196e-05	1.69578e-05		K00259	0.0349428	1.82196e-05	1.01621e-06		K00259	5.11157e-22	1.69578e-05	1.01621e-06
K00260	0.171806	8.22822e-06	5.50929e-06		K00260	0.022257	8.22822e-06	1.8219e-06		K00260	5.48132e-08	5.50929e-06	1.8219e-06
K00261	0.901021	1.03983e-06	7.21552e-07		K00261	0.0178742	1.03983e-06	6.39688e-07		K00261	3.33976e-15	7.21552e-07	6.39688e-07
K00262	0.159413	0.00066531	0.000627796		K00262	0.0657361	0.00066531	0.000624736		K00262	0.838009	0.000627796	0.000624736
K00263	0.0662195	1.3563e-07	2.17144e-06		K00263	0.303647	1.3563e-07	3.90695e-07		K00263	7.8862e-11	2.17144e-06	3.90695e-07
K00265	0.729164	2.73973e-05	3.37081e-05		K00265	0.25021	2.73973e-05	1.72534e-05		K00265	0.132908	3.37081e-05	1.72534e-05
K00266	0.938841	0.00238677	0.00240198		K00266	0.721458	0.00238677	0.00241152		K00266	0.129451	0.00240198	0.00241152
K00274	0.938872	3.6168e-07	1.53262e-07		K00274	0.990587	3.6168e-07	7.61147e-07		K00274	0.392316	1.53262e-07	7.61147e-07
K00275	0.623485	9.72015e-06	1.1694e-05		K00275	0.0318016	9.72015e-06	2.5709e-07		K00275	2.29617e-24	1.1694e-05	2.5709e-07
K00278	0.0547196	0.000331525	0.000126208		K00278	0.0170747	0.000331525	0.000100214		K00278	0.125352	0.000126208	0.000100214
K00281	0.938341	9.58452e-06	1.74312e-05		K00281	0.778191	9.58452e-06	1.59578e-05		K00281	0.810494	1.74312e-05	1.59578e-05
K00282	0.10745	0.000278358	0.000475125		K00282	0.0222819	0.000278358	0.000504406		K00282	0.0393607	0.000475125	0.000504406
K00283	0.0879113	0.000277228	0.000475409		K00283	0.0179061	0.000277228	0.000503712		K00283	0.0543937	0.000475409	0.000503712
K00284	0.939693	0.000555857	0.000549407		K00284	0.811921	0.000555857	0.000559804		K00284	0.272034	0.000549407	0.000559804
K00285	0.056114	4.521e-08	2.07378e-06		K00285	0.086844	4.521e-08	3.90695e-07		K00285	3.09988e-10	2.07378e-06	3.90695e-07
K00286	0.0644119	0.000670826	0.000622458		K00286	0.0196851	0.000670826	0.000619572		K00286	0.985413	0.000622458	0.000619572
K00287	0.355395	0.000619693	0.000598688		K00287	0.169064	0.000619693	0.00059147		K00287	0.188288	0.000598688	0.00059147
K00290	0.168665	0.000516524	0.000548065		K00290	0.0893808	0.000516524	0.000553063		K00290	0.985859	0.000548065	0.000553063
K00293	0.918387	0	2.7126e-09		K00293	NA	0	0		K00293	0.392988	2.7126e-09	0
K00294	0.351056	5.8773e-07	2.75058e-06		K00294	0.534833	5.8773e-07	4.0689e-07		K00294	6.90334e-13	2.75058e-06	4.0689e-07
K00297	0.055508	0.000487952	0.000578834		K00297	0.0246798	0.000487952	0.00059125		K00297	0.0304241	0.000578834	0.00059125
K00299	0.0568022	4.521e-08	2.1538e-06		K00299	0.0930159	4.521e-08	4.02841e-07		K00299	4.71809e-10	2.1538e-06	4.02841e-07
K00301	0.918387	0	2.7126e-09		K00301	NA	0	0		K00301	0.392988	2.7126e-09	0
K00302	0.412665	2.75781e-06	1.35779e-05		K00302	0.738917	2.75781e-06	7.07098e-06		K00302	0.00546995	1.35779e-05	7.07098e-06
K00303	0.263012	1.58235e-06	8.06999e-07		K00303	0.00949954	1.58235e-06	5.66812e-08		K00303	2.05485e-13	8.06999e-07	5.66812e-08
K00305	NA	0	0		K00305	0.828176	0	4.04866e-09		K00305	0.169991	0	4.04866e-09
K00311	0.879867	0	1.76319e-08		K00311	0.828176	0	4.04866e-09		K00311	0.65145	1.76319e-08	4.04866e-09
K00313	0.32306	8.60798e-05	1.09182e-05		K00313	0.433677	8.60798e-05	2.1304e-05		K00313	9.07555e-07	1.09182e-05	2.1304e-05
K00318	0.116417	2.7126e-07	2.60274e-06		K00318	0.568646	2.7126e-07	3.88671e-07		K00318	3.34828e-13	2.60274e-06	3.88671e-07
K00320	0.475917	0	7.59528e-08		K00320	NA	0	0		K00320	2.20706e-06	7.59528e-08	0
K00322	0.558368	0	6.91713e-08		K00322	0.488861	0	4.25109e-08		K00322	0.814363	6.91713e-08	4.25109e-08
K00324	0.0857678	1.83553e-05	1.26149e-05		K00324	0.00441283	1.83553e-05	5.46569e-08		K00324	3.54082e-08	1.26149e-05	5.46569e-08
K00325	0.625036	4.20453e-06	5.84565e-06		K00325	0.100425	4.20453e-06	3.84622e-08		K00325	0.00418966	5.84565e-06	3.84622e-08
K00330	0.97611	1.49193e-05	1.9387e-05		K00330	0.89359	1.49193e-05	1.58991e-05		K00330	0.747835	1.9387e-05	1.58991e-05
K00331	0.915502	1.53262e-05	1.95036e-05		K00331	0.812871	1.53262e-05	1.62473e-05		K00331	0.743928	1.95036e-05	1.62473e-05
K00332	0.532503	4.521e-08	1.70894e-07		K00332	0.127342	4.521e-08	2.83406e-07		K00332	0.00476971	1.70894e-07	2.83406e-07
K00333	0.0967745	2.7126e-07	2.21077e-06		K00333	0.449415	2.7126e-07	5.12155e-07		K00333	2.26367e-08	2.21077e-06	5.12155e-07
K00334	0.055233	0.000704779	0.00058619		K00334	0.0314403	0.000704779	0.000554532		K00334	2.43904e-05	0.00058619	0.000554532
K00335	0.0565078	0.000685836	0.000582672		K00335	0.0308883	0.000685836	0.000550474		K00335	1.90147e-05	0.000582672	0.000550474
K00336	0.0569057	0.000927528	0.001067		K00336	0.0222819	0.000927528	0.00110725		K00336	0.00215285	0.001067	0.00110725
K00337	0.951686	1.48289e-05	1.91808e-05		K00337	0.876477	1.48289e-05	1.60408e-05		K00337	0.722381	1.91808e-05	1.60408e-05
K00338	0.982004	1.49193e-05	1.94331e-05		K00338	0.88516	1.49193e-05	1.5978e-05		K00338	0.606077	1.94331e-05	1.5978e-05
K00339	0.969324	1.55522e-05	1.94114e-05		K00339	0.912103	1.55522e-05	1.61967e-05		K00339	0.794547	1.94114e-05	1.61967e-05
K00340	0.94634	1.40151e-05	1.92554e-05		K00340	0.93209	1.40151e-05	1.60347e-05		K00340	0.683273	1.92554e-05	1.60347e-05
K00341	0.975672	1.48741e-05	1.94466e-05		K00341	0.839048	1.48741e-05	1.61825e-05		K00341	0.682691	1.94466e-05	1.61825e-05
K00342	0.927839	1.43768e-05	1.94765e-05		K00342	0.950847	1.43768e-05	1.60934e-05		K00342	0.648066	1.94765e-05	1.60934e-05
K00343	0.922702	1.65017e-05	1.9174e-05		K00343	0.786958	1.65017e-05	1.61703e-05		K00343	0.757244	1.9174e-05	1.61703e-05
K00344	0.128833	2.7126e-07	3.96446e-06		K00344	0.680494	2.7126e-07	5.62763e-07		K00344	2.19036e-09	3.96446e-06	5.62763e-07
K00346	0.864458	1.59591e-05	1.78326e-05		K00346	0.769268	1.59591e-05	1.5478e-05		K00346	0.947569	1.78326e-05	1.5478e-05
K00347	0.899694	1.42412e-05	1.76699e-05		K00347	0.90285	1.42412e-05	1.58788e-05		K00347	0.976395	1.76699e-05	1.58788e-05
K00348	0.872418	1.5281e-05	1.78543e-05		K00348	0.839476	1.5281e-05	1.59679e-05		K00348	0.964641	1.78543e-05	1.59679e-05
K00349	0.850204	1.6366e-05	1.75871e-05		K00349	0.722396	1.6366e-05	1.58748e-05		K00349	0.990008	1.75871e-05	1.58748e-05
K00350	0.922346	1.46028e-05	1.80713e-05		K00350	0.864362	1.46028e-05	1.58485e-05		K00350	0.98522	1.80713e-05	1.58485e-05
K00351	0.912164	1.41055e-05	1.77675e-05		K00351	0.91166	1.41055e-05	1.598e-05		K00351	0.994588	1.77675e-05	1.598e-05
K00354	0.918387	0	2.7126e-09		K00354	NA	0	0		K00354	0.392988	2.7126e-09	0
K00355	0.893518	0	2.17008e-08		K00355	NA	0	0		K00355	0.275253	2.17008e-08	0
K00356	0.180963	1.8084e-07	6.90764e-06		K00356	0.00287833	1.8084e-07	2.63163e-08		K00356	0.0151721	6.90764e-06	2.63163e-08
K00358	0.884979	8.54469e-06	1.08857e-05		K00358	0.0380024	8.54469e-06	2.83406e-07		K00358	2.02491e-19	1.08857e-05	2.83406e-07
K00359	0.082191	0.00027456	0.000475821		K00359	0.0179061	0.00027456	0.000502578		K00359	0.0849643	0.000475821	0.000502578
K00362	0.129544	0	8.35481e-07		K00362	0.0612612	0	5.26325e-07		K00362	0.431693	8.35481e-07	5.26325e-07
K00363	0.274385	0	6.42886e-07		K00363	0.250232	0	2.26725e-07		K00363	0.571977	6.42886e-07	2.26725e-07
K00364	0.727068	1.98924e-06	2.20399e-06		K00364	0.209834	1.98924e-06	2.44944e-07		K00364	0.00041035	2.20399e-06	2.44944e-07
K00365	0.399456	0	1.22067e-07		K00365	0.251328	0	1.59922e-07		K00365	0.568138	1.22067e-07	1.59922e-07
K00366	0.768267	1.71798e-05	4.91645e-05		K00366	0.192095	1.71798e-05	5.5084e-05		K00366	0.044781	4.91645e-05	5.5084e-05
K00367	0.917412	0	1.3563e-09		K00367	0.790063	0	1.01216e-08		K00367	0.273353	1.3563e-09	1.01216e-08
K00368	0.895842	0	9.4941e-09		K00368	0.828176	0	4.04866e-09		K00368	0.81524	9.4941e-09	4.04866e-09
K00370	0.954719	9.042e-08	5.91347e-07		K00370	0.92678	9.042e-08	2.04457e-07		K00370	0.875597	5.91347e-07	2.04457e-07
K00371	0.378479	0	6.0491e-07		K00371	0.398438	0	2.04457e-07		K00371	0.441683	6.0491e-07	2.04457e-07
K00372	0.229433	0	1.95307e-07		K00372	0.166745	0	1.98384e-07		K00372	0.791791	1.95307e-07	1.98384e-07
K00373	0.39827	0	5.98128e-07		K00373	0.398523	0	2.12554e-07		K00373	0.415125	5.98128e-07	2.12554e-07
K00374	0.835805	4.521e-08	6.03554e-07		K00374	0.905234	4.521e-08	2.04457e-07		K00374	0.351255	6.03554e-07	2.04457e-07
K00375	0.192892	0.000652742	0.000619372		K00375	0.148466	0.000652742	0.000629841		K00375	0.00883938	0.000619372	0.000629841
K00376	0.917412	0	1.3563e-09		K00376	NA	0	0		K00376	0.562216	1.3563e-09	0
K00378	0.0588774	0.000652923	0.000607009		K00378	0.0842148	0.000652923	0.000620404		K00378	0.00552822	0.000607009	0.000620404
K00380	0.424476	1.3563e-07	7.85298e-07		K00380	0.450286	1.3563e-07	4.10939e-07		K00380	0.625474	7.85298e-07	4.10939e-07
K00381	0.40755	9.042e-08	7.5139e-07		K00381	0.30437	9.042e-08	4.37255e-07		K00381	0.979416	7.5139e-07	4.37255e-07
K00382	0.0577936	0.000408744	0.000543832		K00382	0.0179061	0.000408744	0.000553617		K00382	0.314204	0.000543832	0.000553617
K00383	0.62745	2.2605e-07	1.42954e-06		K00383	0.0532089	2.2605e-07	3.44136e-08		K00383	0.00319719	1.42954e-06	3.44136e-08
K00384	0.0753602	0.001429	0.00121552		K00384	0.0246798	0.001429	0.00119061		K00384	0.023952	0.00121552	0.00119061
K00385	0.0772152	0.000280166	0.000470283		K00385	0.0222819	0.000280166	0.000500274		K00385	0.0447582	0.000470283	0.000500274
K00389	0.276673	4.521e-08	1.21389e-06		K00389	0.0862649	4.521e-08	6.07299e-09		K00389	6.21706e-14	1.21389e-06	6.07299e-09
K00390	0.827662	2.93865e-06	3.71897e-06		K00390	0.682421	2.93865e-06	1.10123e-06		K00390	3.14572e-06	3.71897e-06	1.10123e-06
K00392	0.918387	0	2.7126e-09		K00392	0.76363	0	1.01216e-08		K00392	0.305334	2.7126e-09	1.01216e-08
K00394	0.0834346	0.000127583	5.12356e-05		K00394	0.0241902	0.000127583	3.41504e-05		K00394	0.187726	5.12356e-05	3.41504e-05
K00397	0.695256	0	5.01831e-08		K00397	0.592014	0	2.83406e-08		K00397	0.906799	5.01831e-08	2.83406e-08
K00404	0.30691	0	1.85813e-07		K00404	0.116466	0	2.32798e-07		K00404	0.0961684	1.85813e-07	2.32798e-07
K00405	0.210266	0	2.19721e-07		K00405	0.106993	0	2.247e-07		K00405	0.575502	2.19721e-07	2.247e-07
K00406	0.219537	0	2.26502e-07		K00406	0.144058	0	2.00409e-07		K00406	0.77587	2.26502e-07	2.00409e-07
K00407	0.571205	0	8.27343e-08		K00407	0.502158	0	4.25109e-08		K00407	0.751191	8.27343e-08	4.25109e-08
K00411	0.475198	0	9.90099e-08		K00411	0.344211	0	8.29975e-08		K00411	0.552954	9.90099e-08	8.29975e-08
K00412	0.41011	0	1.07148e-07		K00412	0.360306	0	7.28758e-08		K00412	0.893477	1.07148e-07	7.28758e-08
K00413	0.407536	0	1.0986e-07		K00413	0.415926	0	7.89488e-08		K00413	0.637168	1.0986e-07	7.89488e-08
K00425	0.32292	6.03554e-05	2.65835e-05		K00425	0.309243	6.03554e-05	2.88082e-05		K00425	0.272756	2.65835e-05	2.88082e-05
K00426	0.360835	6.24802e-05	2.6239e-05		K00426	0.386361	6.24802e-05	2.88386e-05		K00426	0.23154	2.6239e-05	2.88386e-05
K00428	0.629767	3.25512e-06	8.95565e-06		K00428	0.15676	3.25512e-06	1.58363e-05		K00428	0.000454984	8.95565e-06	1.58363e-05
K00429	0.917412	0	1.3563e-09		K00429	NA	0	0		K00429	0.562216	1.3563e-09	0
K00432	0.884567	2.63122e-05	2.37163e-05		K00432	0.123107	2.63122e-05	9.86455e-06		K00432	2.134e-07	2.37163e-05	9.86455e-06
K00433	0.952299	4.74705e-06	4.48935e-06		K00433	0.518285	4.74705e-06	8.071e-06		K00433	0.00646157	4.48935e-06	8.071e-06
K00435	0.605908	0	7.73091e-08		K00435	0.554071	0	2.83406e-08		K00435	0.610745	7.73091e-08	2.83406e-08
K00437	0.0663414	4.29495e-06	6.86288e-07		K00437	0.126543	4.29495e-06	1.24294e-06		K00437	0.00874658	6.86288e-07	1.24294e-06
K00441	0.0573546	0.000110493	1.85162e-05		K00441	0.0117791	0.000110493	9.71678e-08		K00441	9.61044e-20	1.85162e-05	9.71678e-08
K00448	0.917412	0	2.7126e-09		K00448	NA	0	0		K00448	0.562216	2.7126e-09	0
K00449	0.917412	0	1.3563e-09		K00449	NA	0	0		K00449	0.562216	1.3563e-09	0
K00450	0.802681	8.31864e-06	3.23193e-05		K00450	0.36441	8.31864e-06	3.28933e-05		K00450	0.001156	3.23193e-05	3.28933e-05
K00451	0.532861	0	9.08721e-08		K00451	0.490956	0	3.64379e-08		K00451	0.567571	9.08721e-08	3.64379e-08
K00452	0.877303	0	1.62756e-08		K00452	NA	0	0		K00452	0.137318	1.62756e-08	0
K00453	0.877303	0	2.44134e-08		K00453	NA	0	0		K00453	0.137318	2.44134e-08	0
K00457	0.518917	0	1.04435e-07		K00457	0.410584	0	5.06082e-08		K00457	0.949812	1.04435e-07	5.06082e-08
K00459	0.89357	1.89882e-06	1.54754e-06		K00459	0.176257	1.89882e-06	2.34822e-07		K00459	2.25599e-06	1.54754e-06	2.34822e-07
K00462	0.900991	0	6.7815e-09		K00462	NA	0	0		K00462	0.388023	6.7815e-09	0
K00464	0.918387	0	2.7126e-09		K00464	0.735352	0	1.01216e-08		K00464	0.172967	2.7126e-09	1.01216e-08
K00472	0.893518	0	2.30571e-08		K00472	0.868581	0	2.02433e-09		K00472	0.656186	2.30571e-08	2.02433e-09
K00480	0.918387	0	2.7126e-09		K00480	NA	0	0		K00480	0.392988	2.7126e-09	0
K00483	0.918872	1.31109e-06	2.11176e-06		K00483	0.0243087	1.31109e-06	1.59922e-07		K00483	1.37819e-16	2.11176e-06	1.59922e-07
K00485	0.917412	0	1.3563e-09		K00485	NA	0	0		K00485	0.562216	1.3563e-09	0
K00486	0.895842	0	6.7815e-09		K00486	0.828176	0	4.04866e-09		K00486	0.81524	6.7815e-09	4.04866e-09
K00491	0.508963	0	5.58796e-07		K00491	0.465375	0	1.8219e-07		K00491	0.70837	5.58796e-07	1.8219e-07
K00492	0.440331	0	5.71002e-07		K00492	0.379062	0	2.1053e-07		K00492	0.812889	5.71002e-07	2.1053e-07
K00494	0.495678	4.521e-08	6.99851e-07		K00494	0.213319	4.521e-08	4.0689e-07		K00494	0.317376	6.99851e-07	4.0689e-07
K00500	0.613368	0	7.32402e-08		K00500	0.506355	0	3.03649e-08		K00500	0.998987	7.32402e-08	3.03649e-08
K00507	0.307824	0	1.62756e-07		K00507	0.145924	0	2.30773e-07		K00507	0.223796	1.62756e-07	2.30773e-07
K00508	0.917412	0	2.7126e-09		K00508	NA	0	0		K00508	0.562216	2.7126e-09	0
K00510	0.901643	0	5.4252e-09		K00510	0.701781	0	1.61946e-08		K00510	0.191306	5.4252e-09	1.61946e-08
K00514	0.917412	0	1.3563e-09		K00514	0.76363	0	1.01216e-08		K00514	0.138343	1.3563e-09	1.01216e-08
K00517	0.838101	0	2.44134e-08		K00517	0.702332	0	1.41703e-08		K00517	0.773285	2.44134e-08	1.41703e-08
K00520	0.146191	4.521e-08	8.70745e-07		K00520	0.507956	4.521e-08	1.78141e-07		K00520	3.78175e-07	8.70745e-07	1.78141e-07
K00523	NA	0	0		K00523	0.828176	0	4.04866e-09		K00523	0.169991	0	4.04866e-09
K00525	0.0578417	0.000446404	0.000554865		K00525	0.0180281	0.000446404	0.000563794		K00525	0.782324	0.000554865	0.000563794
K00526	0.129919	0.000298205	0.000501333		K00526	0.0246798	0.000298205	0.000526504		K00526	0.0545649	0.000501333	0.000526504
K00527	0.668712	0.00119047	0.0011792		K00527	0.556753	0.00119047	0.0011771		K00527	0.367862	0.0011792	0.0011771
K00528	0.071041	0.000638772	0.000569331		K00528	0.0175945	0.000638772	0.000579004		K00528	0.243458	0.000569331	0.000579004
K00531	0.378887	0	2.57697e-07		K00531	NA	0	0		K00531	2.34831e-08	2.57697e-07	0
K00532	0.0719969	6.10335e-06	1.39428e-06		K00532	0.10482	6.10335e-06	2.15996e-06		K00532	0.952913	1.39428e-06	2.15996e-06
K00533	0.0590946	0.000347168	0.000520031		K00533	0.0296626	0.000347168	0.000544563		K00533	0.0508274	0.000520031	0.000544563
K00535	0.918387	0	2.7126e-09		K00535	0.828176	0	4.04866e-09		K00535	0.789054	2.7126e-09	4.04866e-09
K00536	0.895842	0	1.3563e-08		K00536	NA	0	0		K00536	0.194865	1.3563e-08	0
K00537	0.0569016	0.000656133	0.000602855		K00537	0.018128	0.000656133	0.000612463		K00537	0.04628	0.000602855	0.000612463
K00540	0.254871	0.000600253	0.000642573		K00540	0.10082	0.000600253	0.000638006		K00540	0.825659	0.000642573	0.000638006
K00547	0.913557	1.2478e-05	3.59433e-05		K00547	0.547744	1.2478e-05	3.42415e-05		K00547	0.0977693	3.59433e-05	3.42415e-05
K00548	0.0657246	0.000701207	0.000634693		K00548	0.0507969	0.000701207	0.000644765		K00548	0.137797	0.000634693	0.000644765
K00549	0.693218	3.25512e-05	4.52204e-05		K00549	0.822343	3.25512e-05	4.08267e-05		K00549	0.0630629	4.52204e-05	4.08267e-05
K00554	0.058025	0.000660021	0.000612581		K00554	0.0176068	0.000660021	0.000604479		K00554	0.266067	0.000612581	0.000604479
K00556	0.918625	1.08504e-06	6.22542e-06		K00556	0.0525964	1.08504e-06	1.56885e-05		K00556	9.81735e-10	6.22542e-06	1.56885e-05
K00557	0.917892	4.521e-08	8.00217e-08		K00557	0.814077	4.521e-08	3.64379e-08		K00557	0.897719	8.00217e-08	3.64379e-08
K00558	0.0607203	0.000918938	0.0010888		K00558	0.0222819	0.000918938	0.00113628		K00558	0.0140696	0.0010888	0.00113628
K00560	0.939373	0.000592025	0.000595478		K00560	0.931414	0.000592025	0.000587306		K00560	0.0615037	0.000595478	0.000587306
K00561	0.733367	6.37461e-06	7.18975e-06		K00561	1.11161e-06	6.37461e-06	2.02433e-09		K00561	5.38643e-19	7.18975e-06	2.02433e-09
K00563	0.103932	2.9703e-05	1.66649e-05		K00563	0.0747281	2.9703e-05	1.24112e-05		K00563	0.147535	1.66649e-05	1.24112e-05
K00564	0.993725	1.23423e-05	7.2874e-06		K00564	0.548079	1.23423e-05	3.66606e-06		K00564	9.42069e-05	7.2874e-06	3.66606e-06
K00566	0.0641266	0.000670103	0.000600724		K00566	0.0222819	0.000670103	0.000595614		K00566	0.0595636	0.000600724	0.000595614
K00567	0.0644119	0.000646639	0.000611512		K00567	0.0305778	0.000646639	0.000612928		K00567	0.727483	0.000611512	0.000612928
K00568	0.355784	0	1.22067e-07		K00568	0.269194	0	7.69245e-08		K00568	0.984625	1.22067e-07	7.69245e-08
K00569	0.229324	0	2.11583e-07		K00569	0.0907105	0	2.20652e-07		K00569	0.241949	2.11583e-07	2.20652e-07
K00571	0.0596481	0.000450111	0.000558752		K00571	0.0246798	0.000450111	0.000590715		K00571	3.26471e-06	0.000558752	0.000590715
K00573	0.133398	0	2.4549e-07		K00573	0.126461	0	2.18627e-07		K00573	0.931159	2.4549e-07	2.18627e-07
K00574	0.0653787	0.000384511	0.000492097		K00574	0.0187284	0.000384511	0.000504027		K00574	0.802929	0.000492097	0.000504027
K00575	0.0583177	0.000363805	0.000496796		K00575	0.0176068	0.000363805	0.000521864		K00575	0.0482677	0.000496796	0.000521864
K00584	0.354398	0	2.80754e-07		K00584	0.463507	0	5.06082e-08		K00584	0.0181422	2.80754e-07	5.06082e-08
K00588	0.647743	1.00366e-05	1.01858e-06		K00588	0.141807	1.00366e-05	2.59114e-07		K00588	0.000204785	1.01858e-06	2.59114e-07
K00590	0.677221	0	2.30571e-08		K00590	NA	0	0		K00590	0.00346181	2.30571e-08	0
K00595	0.814396	0.00108468	0.00108632		K00595	0.874938	0.00108468	0.00108576		K00595	0.147104	0.00108632	0.00108576
K00598	0.721526	2.7126e-06	1.12844e-06		K00598	7.2899e-05	2.7126e-06	1.61946e-08		K00598	1.37774e-24	1.12844e-06	1.61946e-08
K00599	0.168224	0.00156494	0.00126612		K00599	0.0222819	0.00156494	0.0012148		K00599	1.20887e-07	0.00126612	0.0012148
K00600	0.137975	0.000653737	0.000612375		K00600	0.148401	0.000653737	0.000614432		K00600	0.6018	0.000612375	0.000614432
K00602	0.103441	0.00127926	0.0012222		K00602	0.0508387	0.00127926	0.00121362		K00602	0.551112	0.0012222	0.00121362
K00603	0.393808	1.40603e-05	1.36023e-05		K00603	0.0348893	1.40603e-05	2.42717e-06		K00603	2.79065e-12	1.36023e-05	2.42717e-06
K00604	0.0645737	0.000662959	0.000616585		K00604	0.0177909	0.000662959	0.000613584		K00604	0.912619	0.000616585	0.000613584
K00605	0.0753602	0.000288214	0.00049123		K00605	0.026786	0.000288214	0.000519983		K00605	0.0186135	0.00049123	0.000519983
K00606	0.895976	5.14038e-05	6.32226e-05		K00606	0.892395	5.14038e-05	5.941e-05		K00606	0.672236	6.32226e-05	5.941e-05
K00609	0.0564291	0.000671188	0.000616349		K00609	0.0175111	0.000671188	0.000611946		K00609	0.837043	0.000616349	0.000611946
K00610	0.299986	0.000563588	0.000587068		K00610	0.202309	0.000563588	0.000579956		K00610	0.523961	0.000587068	0.000579956
K00611	0.0598045	0.000691351	0.000591192		K00611	0.0326674	0.000691351	0.000590877		K00611	0.98236	0.000591192	0.000590877
K00612	0.189682	4.521e-08	8.04286e-07		K00612	0.51345	4.521e-08	2.04457e-07		K00612	1.69238e-05	8.04286e-07	2.04457e-07
K00613	0.536535	4.4125e-05	4.44595e-06		K00613	0.483553	4.4125e-05	1.27614e-05		K00613	2.33076e-12	4.44595e-06	1.27614e-05
K00615	0.0714955	0.00280876	0.00332189		K00615	0.0179061	0.00280876	0.00342321		K00615	5.74398e-07	0.00332189	0.00342321
K00616	0.0576605	0.000649849	0.000598442		K00616	0.0192119	0.000649849	0.000595855		K00616	0.674952	0.000598442	0.000595855
K00619	0.631411	3.52638e-06	2.08599e-06		K00619	0.0732502	3.52638e-06	6.47785e-08		K00619	3.26096e-06	2.08599e-06	6.47785e-08
K00620	0.0605059	0.001252	0.00118202		K00620	0.0180803	0.001252	0.00116188		K00620	0.0223525	0.00118202	0.00116188
K00625	0.0569115	0.000635879	0.000593347		K00625	0.0242789	0.000635879	0.00060162		K00625	0.0131923	0.000593347	0.00060162
K00626	0.0639992	0.000425019	0.000537253		K00626	0.0296626	0.000425019	0.000556812		K00626	0.479202	0.000537253	0.000556812
K00627	1.00033	1.73606e-05	1.91333e-05		K00627	0.612115	1.73606e-05	1.17735e-05		K00627	0.0087146	1.91333e-05	1.17735e-05
K00631	0.636804	0	6.10335e-08		K00631	0.479569	0	4.25109e-08		K00631	0.402889	6.10335e-08	4.25109e-08
K00632	0.070521	5.4252e-07	4.47579e-06		K00632	0.499284	5.4252e-07	3.09317e-06		K00632	0.0159731	4.47579e-06	3.09317e-06
K00633	0.0596481	0.000358515	0.000489773		K00633	0.0179399	0.000358515	0.00050508		K00633	0.508562	0.000489773	0.00050508
K00634	0.905218	2.20625e-05	3.59772e-05		K00634	0.738502	2.20625e-05	2.8371e-05		K00634	0.37875	3.59772e-05	2.8371e-05
K00638	0.309415	0.000608301	0.000589117		K00638	0.0183044	0.000608301	0.000564085		K00638	3.01665e-11	0.000589117	0.000564085
K00639	0.917417	2.90248e-05	2.98549e-05		K00639	0.832691	2.90248e-05	2.83791e-05		K00639	0.988262	2.98549e-05	2.83791e-05
K00640	0.474168	0.000680953	0.000667384		K00640	0.249427	0.000680953	0.00065531		K00640	0.798826	0.000667384	0.00065531
K00641	0.259096	3.1647e-07	5.97315e-06		K00641	0.0194398	3.1647e-07	1.58748e-05		K00641	6.6932e-12	5.97315e-06	1.58748e-05
K00643	0.664217	0	2.84823e-08		K00643	0.534073	0	4.25109e-08		K00643	0.66216	2.84823e-08	4.25109e-08
K00645	0.0590664	0.000669515	0.000613129		K00645	0.0417392	0.000669515	0.000616056		K00645	0.409982	0.000613129	0.000616056
K00647	0.685526	7.73091e-06	8.20833e-06		K00647	0.00630928	7.73091e-06	5.46569e-08		K00647	6.05382e-24	8.20833e-06	5.46569e-08
K00648	0.0616113	0.000524436	0.000604872		K00648	0.0190278	0.000524436	0.000607558		K00648	0.943954	0.000604872	0.000607558
K00651	0.0586896	0.00065559	0.000607153		K00651	0.0296626	0.00065559	0.000593999		K00651	0.000892083	0.000607153	0.000593999
K00652	0.78024	1.7858e-05	1.77065e-05		K00652	0.701775	1.7858e-05	1.5889e-05		K00652	0.989785	1.77065e-05	1.5889e-05
K00655	0.0592493	0.00120684	0.0011444		K00655	0.018128	0.00120684	0.00113773		K00655	0.0727483	0.0011444	0.00113773
K00656	0.0610894	0.0011562	0.0012413		K00656	0.0196851	0.0011562	0.00124999		K00656	0.290799	0.0012413	0.00124999
K00657	0.103115	0.000286541	0.000493711		K00657	0.0179061	0.000286541	0.000523036		K00657	0.0146164	0.000493711	0.000523036
K00658	0.768429	6.46503e-06	1.34626e-05		K00658	0.0318115	6.46503e-06	6.80174e-07		K00658	9.25661e-21	1.34626e-05	6.80174e-07
K00660	0.464177	0	9.90099e-08		K00660	0.190858	0	1.88263e-07		K00660	0.0177249	9.90099e-08	1.88263e-07
K00661	0.275479	0.000630544	0.000609923		K00661	0.0175111	0.000630544	0.000578974		K00661	2.40421e-05	0.000609923	0.000578974
K00662	0.0680575	4.0689e-07	4.50563e-06		K00662	0.0226551	4.0689e-07	8.06492e-06		K00662	0.0156148	4.50563e-06	8.06492e-06
K00663	0.895842	0	1.62756e-08		K00663	NA	0	0		K00663	0.194865	1.62756e-08	0
K00666	0.147566	7.93888e-05	3.7088e-05		K00666	0.119599	7.93888e-05	3.73063e-05		K00666	0.517738	3.7088e-05	3.73063e-05
K00673	0.229271	0	2.06158e-07		K00673	0.178676	0	2.30773e-07		K00673	0.63555	2.06158e-07	2.30773e-07
K00674	0.418358	1.16642e-05	1.35671e-05		K00674	0.747981	1.16642e-05	1.72392e-05		K00674	5.18574e-05	1.35671e-05	1.72392e-05
K00675	0.52056	4.521e-05	3.57385e-06		K00675	0.484048	4.521e-05	1.33343e-05		K00675	1.77297e-16	3.57385e-06	1.33343e-05
K00676	0.0543346	0.000339798	0.000510096		K00676	0.0222819	0.000339798	0.00052236		K00676	0.811331	0.000510096	0.00052236
K00677	0.904317	2.03897e-05	2.02862e-05		K00677	0.551635	2.03897e-05	1.57412e-05		K00677	0.478303	2.02862e-05	1.57412e-05
K00680	0.0585564	0.000523984	0.000599554		K00680	0.0276726	0.000523984	0.000595814		K00680	0.655248	0.000599554	0.000595814
K00681	0.124789	1.94403e-05	7.03377e-06		K00681	0.0619024	1.94403e-05	5.55678e-06		K00681	0.141279	7.03377e-06	5.55678e-06
K00684	0.128781	8.90637e-06	7.78381e-06		K00684	0.0313543	8.90637e-06	2.38871e-07		K00684	3.65789e-23	7.78381e-06	2.38871e-07
K00685	0.207704	0	1.96664e-07		K00685	0.0839801	0	2.30773e-07		K00685	0.0559162	1.96664e-07	2.30773e-07
K00686	0.890835	0	1.22067e-08		K00686	NA	0	0		K00686	0.193859	1.22067e-08	0
K00687	1.67678e-20	3.1647e-07	0		K00687	2.08831e-13	3.1647e-07	0		K00687	NA	0	0
K00688	0.890009	0.00118676	0.00116267		K00688	0.165205	0.00118676	0.00113983		K00688	6.40663e-06	0.00116267	0.00113983
K00690	0.815557	9.85578e-06	1.46562e-05		K00690	0.379682	9.85578e-06	8.46372e-06		K00690	0.0262383	1.46562e-05	8.46372e-06
K00691	0.552322	6.73629e-06	3.50197e-06		K00691	0.0622275	6.73629e-06	1.29962e-06		K00691	2.17445e-07	3.50197e-06	1.29962e-06
K00692	0.265951	2.80302e-06	1.62756e-07		K00692	1.11161e-06	2.80302e-06	2.02433e-09		K00692	1.54163e-09	1.62756e-07	2.02433e-09
K00694	0.693504	1.03531e-05	1.11678e-05		K00694	0.66686	1.03531e-05	1.01884e-05		K00694	0.707453	1.11678e-05	1.01884e-05
K00695	0.917412	0	1.3563e-09		K00695	0.733146	0	1.41703e-08		K00695	0.0670119	1.3563e-09	1.41703e-08
K00697	0.149654	9.35847e-06	7.82314e-06		K00697	6.28293e-08	9.35847e-06	8.09731e-09		K00697	3.17148e-25	7.82314e-06	8.09731e-09
K00700	0.899587	0.00115127	0.00114592		K00700	0.565743	0.00115127	0.00114184		K00700	0.836078	0.00114592	0.00114184
K00701	NA	0	0		K00701	0.868581	0	2.02433e-09		K00701	0.367576	0	2.02433e-09
K00702	0.0739162	1.65921e-05	4.32795e-06		K00702	0.0201292	1.65921e-05	4.33814e-06		K00702	0.769316	4.32795e-06	4.33814e-06
K00703	0.0958491	0.000729599	0.000657055		K00703	0.033805	0.000729599	0.000636437		K00703	0.195689	0.000657055	0.000636437
K00705	0.0560064	0.000736516	0.000636136		K00705	0.0179061	0.000736516	0.000605681		K00705	0.000138878	0.000636136	0.000605681
K00712	0.908166	6.60066e-06	1.04096e-05		K00712	0.0188648	6.60066e-06	2.22676e-07		K00712	2.32692e-14	1.04096e-05	2.22676e-07
K00720	0.918387	0	2.7126e-09		K00720	0.796572	0	6.07299e-09		K00720	0.51807	2.7126e-09	6.07299e-09
K00721	0.309255	0.000529545	0.000556175		K00721	0.279089	0.000529545	0.000553959		K00721	0.99153	0.000556175	0.000553959
K00729	0.921875	4.521e-08	9.4941e-08		K00729	4.57184e-05	4.521e-08	0		K00729	1.39222e-06	9.4941e-08	0
K00737	0.0589454	4.521e-08	3.67964e-06		K00737	0.0276191	4.521e-08	6.79162e-06		K00737	0.131401	3.67964e-06	6.79162e-06
K00743	0.788638	4.521e-07	2.44948e-06		K00743	1.11161e-06	4.521e-07	2.02433e-09		K00743	3.48311e-11	2.44948e-06	2.02433e-09
K00748	0.856212	2.17008e-05	2.0632e-05		K00748	0.548067	2.17008e-05	1.59193e-05		K00748	0.383128	2.0632e-05	1.59193e-05
K00752	0.918674	3.70722e-06	2.74786e-06		K00752	1.11161e-06	3.70722e-06	2.02433e-09		K00752	3.94667e-25	2.74786e-06	2.02433e-09
K00754	0.911732	0.000604774	0.000615062		K00754	0.777399	0.000604774	0.000598675		K00754	0.00150468	0.000615062	0.000598675
K00756	0.0596481	0.000430083	0.000543647		K00756	0.026786	0.000430083	0.000565164		K00756	0.0675579	0.000543647	0.000565164
K00757	0.0625737	0.000819703	0.00101891		K00757	0.0186776	0.000819703	0.00104454		K00757	0.413058	0.00101891	0.00104454
K00758	0.64878	0	7.05276e-08		K00758	0.480021	0	4.25109e-08		K00758	0.364577	7.05276e-08	4.25109e-08
K00759	0.331852	0.000608346	0.000561196		K00759	0.0416097	0.000608346	0.000534817		K00759	4.33395e-06	0.000561196	0.000534817
K00760	0.15219	0.000558344	0.000599059		K00760	0.0203634	0.000558344	0.000613513		K00760	0.00649524	0.000599059	0.000613513
K00761	0.159955	0.000658845	0.000584952		K00761	0.0296626	0.000658845	0.000580843		K00761	0.0540471	0.000584952	0.000580843
K00762	0.0590946	0.000865365	0.000674483		K00762	0.0198094	0.000865365	0.000644945		K00762	0.0215991	0.000674483	0.000644945
K00763	0.0581705	0.000657127	0.000603661		K00763	0.0178318	0.000657127	0.000597742		K00763	0.532303	0.000603661	0.000597742
K00764	0.0624546	0.000876758	0.000684656		K00764	0.0179061	0.000876758	0.000645224		K00764	0.000541515	0.000684656	0.000645224
K00765	0.616998	0.000621185	0.000612223		K00765	0.23829	0.000621185	0.000599138		K00765	0.0048345	0.000612223	0.000599138
K00766	0.921997	0.000569962	0.000561465		K00766	0.491087	0.000569962	0.000555478		K00766	0.0976884	0.000561465	0.000555478
K00767	0.0549961	0.000335232	0.000127068		K00767	0.0222819	0.000335232	9.12324e-05		K00767	0.0189604	0.000127068	9.12324e-05
K00768	0.65256	0.000581175	0.000551629		K00768	0.1654	0.000581175	0.000541431		K00768	0.0045152	0.000551629	0.000541431
K00769	0.584041	0	6.91713e-08		K00769	0.501343	0	4.45352e-08		K00769	0.938989	6.91713e-08	4.45352e-08
K00772	0.214394	7.18839e-06	2.9825e-06		K00772	0.0314071	7.18839e-06	2.53041e-07		K00772	7.56499e-15	2.9825e-06	2.53041e-07
K00773	0.0592182	0.000666305	0.000614233		K00773	0.0175111	0.000666305	0.000612039		K00773	0.70463	0.000614233	0.000612039
K00782	0.897239	1.1845e-05	1.51268e-05		K00782	0.0169587	1.1845e-05	3.09722e-07		K00782	3.15785e-23	1.51268e-05	3.09722e-07
K00783	0.0705001	0.000660428	0.000617003		K00783	0.0225218	0.000660428	0.00061241		K00783	0.745696	0.000617003	0.00061241
K00784	0.0862293	0.00106031	0.00112704		K00784	0.0701536	0.00106031	0.00112546		K00784	0.46548	0.00112704	0.00112546
K00786	0.0678712	0.000103667	1.65374e-05		K00786	0.0328806	0.000103667	1.28849e-05		K00786	0.128769	1.65374e-05	1.28849e-05
K00788	0.0778119	0.000761246	0.000659278		K00788	0.017178	0.000761246	0.000626704		K00788	0.00806266	0.000659278	0.000626704
K00789	0.291858	0.00066956	0.000656155		K00789	0.53842	0.00066956	0.000658257		K00789	0.833735	0.000656155	0.000658257
K00790	0.604867	0.00114861	0.00113086		K00790	0.480272	0.00114861	0.00113058		K00790	0.876845	0.00113086	0.00113058
K00791	0.058531	0.000681631	0.000628115		K00791	0.0175111	0.000681631	0.000612181		K00791	0.00140633	0.000628115	0.000612181
K00793	0.962743	0.000583254	0.000572372		K00793	0.54741	0.000583254	0.000560176		K00793	0.0168958	0.000572372	0.000560176
K00794	0.914458	0.000583842	0.000571222		K00794	0.503054	0.000583842	0.000559883		K00794	0.0269007	0.000571222	0.000559883
K00795	0.300229	2.30571e-06	3.53994e-07		K00795	0.0912779	2.30571e-06	6.68028e-08		K00795	0.0114061	3.53994e-07	6.68028e-08
K00796	0.0678132	0.000256657	0.000109122		K00796	0.0172616	0.000256657	7.42281e-05		K00796	0.0277206	0.000109122	7.42281e-05
K00797	0.0613746	0.000245897	7.72671e-05		K00797	0.0222819	0.000245897	4.64219e-05		K00797	0.00170139	7.72671e-05	4.64219e-05
K00798	0.0560064	0.000906867	0.00106386		K00798	0.0222819	0.000906867	0.00110154		K00798	0.0129792	0.00106386	0.00110154
K00799	0.229819	0	1.48379e-06		K00799	0.263482	0	1.27533e-07		K00799	0.101013	1.48379e-06	1.27533e-07
K00800	0.0557494	0.000668159	0.000611628		K00800	0.026786	0.000668159	0.000607098		K00800	0.976175	0.000611628	0.000607098
K00801	0.378302	0	1.28849e-07		K00801	0.228294	0	1.70044e-07		K00801	0.389721	1.28849e-07	1.70044e-07
K00803	0.245747	1.94403e-06	9.46697e-07		K00803	0.000505741	1.94403e-06	6.13371e-07		K00803	2.76332e-20	9.46697e-07	6.13371e-07
K00805	0.594999	0.000599033	0.000582799		K00805	0.173831	0.000599033	0.000569954		K00805	0.000210971	0.000582799	0.000569954
K00806	0.0578735	0.000671188	0.000618572		K00806	0.0178156	0.000671188	0.000614515		K00806	0.886802	0.000618572	0.000614515
K00809	0.857365	1.3563e-07	6.11691e-07		K00809	0.190484	1.3563e-07	1.41703e-08		K00809	1.60932e-05	6.11691e-07	1.41703e-08
K00811	0.647795	1.90786e-05	1.95456e-05		K00811	0.577803	1.90786e-05	1.72108e-05		K00811	0.859403	1.95456e-05	1.72108e-05
K00812	0.820655	2.45942e-05	2.84321e-05		K00812	0.0182474	2.45942e-05	4.93936e-06		K00812	1.17536e-15	2.84321e-05	4.93936e-06
K00813	0.622756	0	8.00217e-08		K00813	0.521799	0	3.03649e-08		K00813	0.993883	8.00217e-08	3.03649e-08
K00817	0.0587161	0.00068136	0.000621089		K00817	0.0178318	0.00068136	0.000614558		K00817	0.607039	0.000621089	0.000614558
K00818	0.380212	6.61422e-05	2.80307e-05		K00818	0.364762	6.61422e-05	2.8373e-05		K00818	0.0769424	2.80307e-05	2.8373e-05
K00819	0.844373	6.05814e-06	1.03852e-05		K00819	0.0343262	6.05814e-06	3.96768e-07		K00819	2.57332e-17	1.03852e-05	3.96768e-07
K00820	0.132915	0.00066522	0.000630167		K00820	0.0702225	0.00066522	0.000625779		K00820	0.863646	0.000630167	0.000625779
K00821	0.124463	0.00133216	0.00125261		K00821	0.0542628	0.00133216	0.00121979		K00821	0.0205021	0.00125261	0.00121979
K00822	0.879867	0	8.1378e-09		K00822	0.735352	0	1.01216e-08		K00822	0.655871	8.1378e-09	1.01216e-08
K00823	0.071293	7.73091e-06	1.69673e-06		K00823	0.0664637	7.73091e-06	2.20247e-06		K00823	0.41403	1.69673e-06	2.20247e-06
K00824	0.0586361	0.000281432	0.000474735		K00824	0.0179061	0.000281432	0.000502811		K00824	0.0630418	0.000474735	0.000502811
K00826	0.275263	0.000678873	0.000659632		K00826	0.156302	0.000678873	0.000642382		K00826	0.569367	0.000659632	0.000642382
K00830	0.461349	0	1.19354e-07		K00830	0.359252	0	7.28758e-08		K00830	0.783763	1.19354e-07	7.28758e-08
K00831	0.0597152	0.0006621	0.000610589		K00831	0.0189066	0.0006621	0.000610157		K00831	0.568761	0.000610589	0.000610157
K00832	0.0581786	2.05253e-05	3.95904e-06		K00832	0.0340805	2.05253e-05	2.53446e-06		K00832	0.161306	3.95904e-06	2.53446e-06
K00833	0.0575911	0.000135314	3.92907e-05		K00833	0.0314403	0.000135314	1.62027e-05		K00833	8.53151e-06	3.92907e-05	1.62027e-05
K00835	0.198463	0	2.03445e-07		K00835	0.0915792	0	2.44944e-07		K00835	0.128752	2.03445e-07	2.44944e-07
K00837	0.623087	2.64931e-05	2.26706e-05		K00837	0.285645	2.64931e-05	1.75347e-05		K00837	0.252805	2.26706e-05	1.75347e-05
K00839	0.827317	1.55975e-05	3.58334e-05		K00839	0.611457	1.55975e-05	3.50027e-05		K00839	0.034255	3.58334e-05	3.50027e-05
K00841	0.195141	3.1647e-07	4.02957e-06		K00841	0.357982	3.1647e-07	4.59523e-07		K00841	1.27955e-12	4.02957e-06	4.59523e-07
K00842	2.06347e-13	9.042e-08	0		K00842	1.43922e-09	9.042e-08	0		K00842	NA	0	0
K00844	0.184514	2.17008e-06	1.40024e-05		K00844	0.430088	2.17008e-06	8.12161e-06		K00844	0.0159097	1.40024e-05	8.12161e-06
K00845	0.0624546	0.000987115	0.00118913		K00845	0.0198094	0.000987115	0.0012104		K00845	0.00587542	0.00118913	0.0012104
K00847	0.174227	0.000927754	0.00111561		K00847	0.0246798	0.000927754	0.00112224		K00847	0.512774	0.00111561	0.00112224
K00848	0.0659486	0.000461187	0.000553549		K00848	0.0173207	0.000461187	0.000550808		K00848	0.101286	0.000553549	0.000550808
K00849	0.903842	0.000607668	0.000606963		K00849	0.786958	0.000607668	0.000596189		K00849	0.0742164	0.000606963	0.000596189
K00850	0.877411	0.00231272	0.00231572		K00850	0.874562	0.00231272	0.00230549		K00850	0.0933345	0.00231572	0.00230549
K00851	0.240054	4.521e-08	2.19992e-06		K00851	0.176925	4.521e-08	4.25109e-07		K00851	0.371352	2.19992e-06	4.25109e-07
K00852	0.082191	0.00113649	0.00163302		K00852	0.0198094	0.00113649	0.00172467		K00852	1.27524e-08	0.00163302	0.00172467
K00853	0.774815	1.8084e-06	2.45219e-06		K00853	0.902924	1.8084e-06	2.05672e-06		K00853	0.00598529	2.45219e-06	2.05672e-06
K00854	0.849242	0.00120281	0.00119756		K00854	0.767849	0.00120281	0.00119791		K00854	0.787793	0.00119756	0.00119791
K00855	0.630664	0	6.23898e-08		K00855	0.479755	0	4.25109e-08		K00855	0.505718	6.23898e-08	4.25109e-08
K00856	0.12794	2.17008e-06	2.21077e-07		K00856	8.30084e-10	2.17008e-06	0		K00856	2.29543e-05	2.21077e-07	0
K00857	0.963393	2.73068e-05	3.73945e-05		K00857	0.434077	2.73068e-05	1.99518e-05		K00857	0.000795731	3.73945e-05	1.99518e-05
K00858	0.0573864	0.000675663	0.000620144		K00858	0.0172719	0.000675663	0.000611772		K00858	0.187342	0.000620144	0.000611772
K00859	0.0592431	0.000665717	0.000617106		K00859	0.0181543	0.000665717	0.000612533		K00859	0.74452	0.000617106	0.000612533
K00860	0.569364	1.70442e-05	1.39211e-05		K00860	0.0350383	1.70442e-05	1.12553e-06		K00860	2.34684e-20	1.39211e-05	1.12553e-06
K00863	0.902022	1.30657e-05	3.55527e-05		K00863	0.409144	1.30657e-05	3.81485e-05		K00863	0.0054081	3.55527e-05	3.81485e-05
K00864	0.0737366	0.000955378	0.00114406		K00864	0.0321828	0.000955378	0.0011752		K00864	2.27309e-06	0.00114406	0.0011752
K00865	0.464009	0.000586826	0.000558901		K00865	0.192095	0.000586826	0.000548026		K00865	0.010873	0.000558901	0.000548026
K00867	0.703457	1.8084e-07	1.37936e-06		K00867	0.0792298	1.8084e-07	4.04866e-08		K00867	0.00903178	1.37936e-06	4.04866e-08
K00868	0.066429	0.000651069	0.00060662		K00868	0.0218399	0.000651069	0.000594651		K00868	0.00211736	0.00060662	0.000594651
K00869	0.896843	2.2605e-07	1.93951e-06		K00869	0.516935	2.2605e-07	2.44944e-07		K00869	0.00136721	1.93951e-06	2.44944e-07
K00870	0.901643	0	6.7815e-09		K00870	0.796572	0	6.07299e-09		K00870	0.751149	6.7815e-09	6.07299e-09
K00872	0.233302	5.04996e-05	3.46426e-05		K00872	0.0192657	5.04996e-05	1.64497e-05		K00872	1.94163e-05	3.46426e-05	1.64497e-05
K00873	0.915189	0.000618428	0.000615928		K00873	0.53842	0.000618428	0.000602489		K00873	0.00328132	0.000615928	0.000602489
K00874	0.0890056	0.000725394	0.000623461		K00874	0.0222819	0.000725394	0.000592268		K00874	0.00795049	0.000623461	0.000592268
K00876	0.91766	0.000630047	0.000638412		K00876	0.884845	0.000630047	0.000631248		K00876	0.4933	0.000638412	0.000631248
K00878	0.773331	0.000595144	0.000584154		K00878	0.448526	0.000595144	0.000574842		K00878	0.00762713	0.000584154	0.000574842
K00879	0.710059	6.05814e-06	1.34192e-05		K00879	0.877339	6.05814e-06	9.28155e-06		K00879	0.172568	1.34192e-05	9.28155e-06
K00880	0.509921	1.22519e-05	2.67015e-05		K00880	0.547577	1.22519e-05	3.00997e-05		K00880	0.742366	2.67015e-05	3.00997e-05
K00881	0.0702936	0.000276459	0.000466975		K00881	0.0168257	0.000276459	0.000495681		K00881	0.0511572	0.000466975	0.000495681
K00882	0.468618	0.000599349	0.000571069		K00882	0.386605	0.000599349	0.000566942		K00882	0.156402	0.000571069	0.000566942
K00883	0.696014	1.08504e-06	1.18948e-06		K00883	0.839255	1.08504e-06	8.23902e-07		K00883	0.00426157	1.18948e-06	8.23902e-07
K00884	0.631414	0	7.05276e-08		K00884	0.51681	0	4.45352e-08		K00884	0.776935	7.05276e-08	4.45352e-08
K00885	0.900991	0	5.4252e-09		K00885	0.868581	0	2.02433e-09		K00885	0.873306	5.4252e-09	2.02433e-09
K00886	0.242422	4.34016e-06	5.81853e-06		K00886	8.30084e-10	4.34016e-06	0		K00886	0.0002037	5.81853e-06	0
K00891	0.0690812	0.00130318	0.00118503		K00891	0.0198094	0.00130318	0.00116868		K00891	0.0141847	0.00118503	0.00116868
K00892	0.593872	0	8.54469e-08		K00892	0.535183	0	3.44136e-08		K00892	0.645862	8.54469e-08	3.44136e-08
K00895	0.532568	1.41507e-05	1.20263e-05		K00895	0.0253945	1.41507e-05	1.80165e-07		K00895	2.04473e-25	1.20263e-05	1.80165e-07
K00897	0.188538	2.31927e-05	1.80795e-06		K00897	0.0350736	2.31927e-05	8.17829e-07		K00897	9.59541e-07	1.80795e-06	8.17829e-07
K00899	0.47824	3.02907e-06	2.09006e-06		K00899	0.184344	3.02907e-06	1.41298e-06		K00899	0.000365313	2.09006e-06	1.41298e-06
K00901	0.0663321	8.35029e-05	3.66418e-05		K00901	0.020055	8.35029e-05	3.04985e-05		K00901	0.409177	3.66418e-05	3.04985e-05
K00903	0.761113	1.8084e-07	6.93069e-07		K00903	0.884579	1.8084e-07	2.79357e-07		K00903	0.251254	6.93069e-07	2.79357e-07
K00904	0.914717	2.2605e-07	7.27655e-06		K00904	0.811339	2.2605e-07	2.48992e-07		K00904	0.126345	7.27655e-06	2.48992e-07
K00906	0.838101	0	2.03445e-08		K00906	0.671649	0	1.41703e-08		K00906	0.595152	2.03445e-08	1.41703e-08
K00908	0.918387	0	2.7126e-09		K00908	0.73388	0	1.2146e-08		K00908	0.170372	2.7126e-09	1.2146e-08
K00912	0.878395	1.66825e-05	1.82355e-05		K00912	0.722146	1.66825e-05	1.5895e-05		K00912	0.896317	1.82355e-05	1.5895e-05
K00917	0.912098	2.93865e-05	6.14472e-05		K00917	0.350696	2.93865e-05	6.9811e-05		K00917	0.0781321	6.14472e-05	6.9811e-05
K00918	0.905754	7.86654e-06	1.28943e-05		K00918	0.611967	7.86654e-06	1.9634e-05		K00918	0.193889	1.28943e-05	1.9634e-05
K00919	0.0602077	0.000668837	0.000616518		K00919	0.0176068	0.000668837	0.000612007		K00919	0.984774	0.000616518	0.000612007
K00924	0.138064	0	1.9924e-06		K00924	0.10108	0	4.41304e-07		K00924	0.451447	1.9924e-06	4.41304e-07
K00925	0.0779459	0.000665853	0.000621893		K00925	0.0294506	0.000665853	0.000619712		K00925	0.924261	0.000621893	0.000619712
K00926	0.575868	0.00103513	0.00105042		K00926	0.22131	0.00103513	0.00109402		K00926	0.0178411	0.00105042	0.00109402
K00927	0.059494	0.000665356	0.000614938		K00927	0.0178156	0.000665356	0.000611456		K00927	0.918023	0.000614938	0.000611456
K00928	0.0560171	0.000809575	0.000659399		K00928	0.0198094	0.000809575	0.000616699		K00928	4.48369e-07	0.000659399	0.000616699
K00929	0.0560064	0.000377458	0.000514373		K00929	0.016745	0.000377458	0.000526973		K00929	0.517415	0.000514373	0.000526973
K00930	0.0657246	0.00131783	0.00122826		K00930	0.0226558	0.00131783	0.00122221		K00930	0.926203	0.00122826	0.00122221
K00931	0.295504	0.000647724	0.000624918		K00931	0.18725	0.000647724	0.00062073		K00931	0.995567	0.000624918	0.00062073
K00934	0.777625	3.75243e-06	2.18364e-06		K00934	0.225019	3.75243e-06	1.88263e-07		K00934	4.52964e-07	2.18364e-06	1.88263e-07
K00936	0.424619	0.00219933	0.00232165		K00936	0.173272	0.00219933	0.00235985		K00936	0.250651	0.00232165	0.00235985
K00937	0.0625737	0.000838103	0.000685458		K00937	0.0172616	0.000838103	0.000658395		K00937	0.0887523	0.000685458	0.000658395
K00938	0.993377	1.3563e-07	1.9924e-06		K00938	0.674983	1.3563e-07	2.30773e-07		K00938	0.194211	1.9924e-06	2.30773e-07
K00939	0.0578735	0.000667164	0.000617614		K00939	0.0176068	0.000667164	0.000613606		K00939	0.841107	0.000617614	0.000613606
K00940	0.519859	6.48764e-05	3.07704e-05		K00940	0.422343	6.48764e-05	3.14965e-05		K00940	0.597	3.07704e-05	3.14965e-05
K00941	0.0696305	0.00107564	0.00119957		K00941	0.0198094	0.00107564	0.00123798		K00941	6.95194e-05	0.00119957	0.00123798
K00942	0.0997734	0.000668746	0.000628773		K00942	0.040155	0.000668746	0.000628769		K00942	0.760001	0.000628773	0.000628769
K00943	0.219118	0.000121886	8.44975e-05		K00943	0.309243	0.000121886	8.83842e-05		K00943	0.100365	8.44975e-05	8.83842e-05
K00945	0.417622	0.00182413	0.00180978		K00945	0.682585	0.00182413	0.00182159		K00945	0.0421068	0.00180978	0.00182159
K00946	0.837698	1.67277e-05	1.81269e-05		K00946	0.758015	1.67277e-05	1.62392e-05		K00946	0.924796	1.81269e-05	1.62392e-05
K00947	0.917412	0	1.3563e-09		K00947	0.76773	0	8.09731e-09		K00947	0.139889	1.3563e-09	8.09731e-09
K00948	0.0565078	0.00121222	0.00115522		K00948	0.0170747	0.00121222	0.00114774		K00948	0.335799	0.00115522	0.00114774
K00949	0.0864399	0.000654098	0.000609654		K00949	0.0191272	0.000654098	0.00059773		K00949	0.00481468	0.000609654	0.00059773
K00950	0.702829	3.01551e-05	2.71789e-05		K00950	0.40845	3.01551e-05	2.07615e-05		K00950	0.192697	2.71789e-05	2.07615e-05
K00951	0.124636	0.000678738	0.000634557		K00951	0.0416878	0.000678738	0.00062791		K00951	0.563299	0.000634557	0.00062791
K00952	0.0980946	4.9731e-07	1.76319e-08		K00952	0.0183512	4.9731e-07	6.27542e-07		K00952	0.818495	1.76319e-08	6.27542e-07
K00954	0.0572193	0.0006706	0.000616533		K00954	0.0178689	0.0006706	0.000614531		K00954	0.985636	0.000616533	0.000614531
K00955	0.226105	1.51906e-05	7.61291e-06		K00955	0.0201274	1.51906e-05	3.91708e-06		K00955	0.3603	7.61291e-06	3.91708e-06
K00956	0.0925389	0.000147159	6.3407e-05		K00956	0.0197519	0.000147159	3.45533e-05		K00956	0.000622129	6.3407e-05	3.45533e-05
K00957	0.0963059	0.000147837	6.35901e-05		K00957	0.0192119	0.000147837	3.46828e-05		K00957	0.00112748	6.35901e-05	3.46828e-05
K00958	0.141934	1.3563e-07	2.51865e-06		K00958	0.937768	1.3563e-07	3.84622e-07		K00958	6.56574e-10	2.51865e-06	3.84622e-07
K00960	0.901643	0	1.62756e-08		K00960	NA	0	0		K00960	0.277568	1.62756e-08	0
K00962	0.0607438	0.000661332	0.000616088		K00962	0.0180281	0.000661332	0.000612738		K00962	0.872215	0.000616088	0.000612738
K00963	0.187233	9.07365e-05	4.58321e-05		K00963	0.0795546	9.07365e-05	3.79602e-05		K00963	0.693383	4.58321e-05	3.79602e-05
K00964	2.06347e-13	9.042e-08	0		K00964	1.43922e-09	9.042e-08	0		K00964	NA	0	0
K00965	0.0558733	0.000707898	0.000608268		K00965	0.0179061	0.000707898	0.000582007		K00965	1.89573e-06	0.000608268	0.000582007
K00966	0.0799616	0.000277092	0.000475462		K00966	0.0222819	0.000277092	0.000499651		K00966	0.143718	0.000475462	0.000499651
K00968	0.448344	2.7126e-06	3.8641e-06		K00968	0.315714	2.7126e-06	6.96167e-06		K00968	0.184762	3.8641e-06	6.96167e-06
K00969	0.0628958	0.000660835	0.000617546		K00969	0.0196851	0.000660835	0.000613963		K00969	0.948259	0.000617546	0.000613963
K00970	0.634977	2.29667e-05	2.39672e-05		K00970	0.365167	2.29667e-05	1.60084e-05		K00970	0.439673	2.39672e-05	1.60084e-05
K00971	0.433912	4.63403e-05	3.33948e-05		K00971	0.229266	4.63403e-05	2.52717e-05		K00971	0.628192	3.33948e-05	2.52717e-05
K00972	0.170904	1.46933e-05	5.03187e-07		K00972	0.033212	1.46933e-05	1.15387e-06		K00972	0.562002	5.03187e-07	1.15387e-06
K00973	0.0721653	0.000715358	0.000632391		K00973	0.0222819	0.000715358	0.000595879		K00973	4.67072e-07	0.000632391	0.000595879
K00974	1.00033	0.00181378	0.00178748		K00974	0.832148	0.00181378	0.00177443		K00974	0.0673159	0.00178748	0.00177443
K00975	0.0589515	0.00185714	0.00174566		K00975	0.0176068	0.00185714	0.00172593		K00975	0.0511293	0.00174566	0.00172593
K00978	0.111414	0.000277137	0.00048222		K00978	0.0179061	0.000277137	0.000498382		K00978	0.391823	0.00048222	0.000498382
K00979	0.909116	2.26502e-05	3.14621e-05		K00979	0.875598	2.26502e-05	2.46766e-05		K00979	0.502007	3.14621e-05	2.46766e-05
K00980	0.0577159	0.000221484	7.67015e-05		K00980	0.026786	0.000221484	4.91001e-05		K00980	0.0213133	7.67015e-05	4.91001e-05
K00981	0.0578817	0.000673765	0.000619076		K00981	0.0175111	0.000673765	0.00061323		K00981	0.518304	0.000619076	0.00061323
K00982	0.0627815	6.91713e-06	6.18473e-06		K00982	0.00214258	6.91713e-06	3.64379e-08		K00982	1.94996e-05	6.18473e-06	3.64379e-08
K00983	0.0664452	0.000289344	0.000480464		K00983	0.0198094	0.000289344	0.000507074		K00983	0.0472026	0.000480464	0.000507074
K00984	0.0610281	3.1647e-07	4.27913e-06		K00984	0.0364881	3.1647e-07	7.28353e-06		K00984	0.26301	4.27913e-06	7.28353e-06
K00986	0.0568341	0.000119445	3.72874e-05		K00986	0.0296626	0.000119445	9.5771e-06		K00986	4.10724e-11	3.72874e-05	9.5771e-06
K00989	0.154042	2.02993e-05	1.51282e-05		K00989	0.0339075	2.02993e-05	7.50014e-06		K00989	0.0106195	1.51282e-05	7.50014e-06
K00990	0.0774194	7.55007e-06	6.27289e-06		K00990	0.0314791	7.55007e-06	2.26725e-07		K00990	0.0743228	6.27289e-06	2.26725e-07
K00991	0.07311	0.000722546	0.000621021		K00991	0.0175205	0.000722546	0.000627145		K00991	0.0873584	0.000621021	0.000627145
K00992	0.000120301	1.49193e-06	3.17374e-07		K00992	5.27221e-11	1.49193e-06	2.02433e-09		K00992	0.0985627	3.17374e-07	2.02433e-09
K00995	0.0702107	0.00103951	0.00116815		K00995	0.0284195	0.00103951	0.00118128		K00995	0.108539	0.00116815	0.00118128
K00996	0.663461	5.8773e-07	7.92079e-07		K00996	8.30084e-10	5.8773e-07	0		K00996	5.9343e-13	7.92079e-07	0
K00997	0.0624546	0.000346037	0.000535607		K00997	0.0179061	0.000346037	0.000562674		K00997	0.00629284	0.000535607	0.000562674
K00998	0.0866185	0.0002992	9.21213e-05		K00998	0.0222819	0.0002992	7.80783e-05		K00998	0.551033	9.21213e-05	7.80783e-05
K01000	0.300116	0.000669379	0.000651615		K01000	0.250008	0.000669379	0.000651591		K01000	0.138133	0.000651615	0.000651591
K01002	0.905538	1.73154e-05	1.4328e-05		K01002	0.893372	1.73154e-05	1.94234e-05		K01002	0.561941	1.4328e-05	1.94234e-05
K01003	0.000105097	1.17546e-06	2.03445e-08		K01003	2.39852e-14	1.17546e-06	0		K01003	0.0155005	2.03445e-08	0
K01004	0.917412	0	1.3563e-09		K01004	0.868581	0	2.02433e-09		K01004	0.853758	1.3563e-09	2.02433e-09
K01005	0.877903	2.34188e-05	2.3068e-05		K01005	0.394869	2.34188e-05	1.52796e-05		K01005	0.00436991	2.3068e-05	1.52796e-05
K01006	0.0576675	0.000653737	0.000606718		K01006	0.0181543	0.000653737	0.000613588		K01006	0.0359654	0.000606718	0.000613588
K01007	0.068099	1.72702e-05	7.13007e-06		K01007	0.0296181	1.72702e-05	5.93938e-06		K01007	0.164718	7.13007e-06	5.93938e-06
K01008	0.0631247	0.000482707	0.000544046		K01008	0.0168995	0.000482707	0.000555753		K01008	0.275537	0.000544046	0.000555753
K01011	0.557649	2.21529e-05	1.62973e-05		K01011	0.65641	2.21529e-05	2.00004e-05		K01011	0.517318	1.62973e-05	2.00004e-05
K01012	0.0913142	0.000824133	0.000651408		K01012	0.0222819	0.000824133	0.000636463		K01012	0.142496	0.000651408	0.000636463
K01023	0.696105	3.1647e-06	1.10945e-06		K01023	0.378369	3.1647e-06	7.77342e-07		K01023	6.52193e-05	1.10945e-06	7.77342e-07
K01026	0.0613339	0.000330485	0.000507137		K01026	0.0222819	0.000330485	0.000537589		K01026	0.00773039	0.000507137	0.000537589
K01028	0.194753	5.78688e-06	1.69131e-06		K01028	0.0298478	5.78688e-06	7.79366e-07		K01028	1.96484e-05	1.69131e-06	7.79366e-07
K01029	0.641958	1.62756e-06	2.88485e-06		K01029	0.794057	1.62756e-06	3.16807e-06		K01029	0.336209	2.88485e-06	3.16807e-06
K01034	0.504199	5.51562e-06	4.0906e-06		K01034	0.566824	5.51562e-06	4.67013e-06		K01034	0.946869	4.0906e-06	4.67013e-06
K01035	0.0576985	4.0689e-06	6.84932e-07		K01035	0.152336	4.0689e-06	1.23686e-06		K01035	0.0134804	6.84932e-07	1.23686e-06
K01036	0.860266	7.64049e-06	3.26665e-05		K01036	0.291057	7.64049e-06	3.28245e-05		K01036	0.00241591	3.26665e-05	3.28245e-05
K01039	0.65088	9.4941e-07	8.70745e-07		K01039	0.193969	9.4941e-07	5.54666e-07		K01039	0.0310662	8.70745e-07	5.54666e-07
K01040	0.892607	1.13025e-06	2.10498e-06		K01040	0.793892	1.13025e-06	1.71461e-06		K01040	0.170892	2.10498e-06	1.71461e-06
K01041	0.653126	1.3337e-05	1.20263e-05		K01041	7.31472e-05	1.3337e-05	2.22676e-08		K01041	1.37455e-25	1.20263e-05	2.22676e-08
K01042	0.0847512	0.000281477	0.000476634		K01042	0.0179061	0.000281477	0.000505704		K01042	0.0368112	0.000476634	0.000505704
K01043	0.910534	4.521e-08	5.56083e-08		K01043	4.57184e-05	4.521e-08	0		K01043	8.41525e-05	5.56083e-08	0
K01044	0.901643	0	1.62756e-08		K01044	NA	0	0		K01044	0.277568	1.62756e-08	0
K01046	0.90644	1.03983e-06	2.34233e-06		K01046	0.885203	1.03983e-06	1.6478e-06		K01046	0.367824	2.34233e-06	1.6478e-06
K01048	0.0581219	0.000115512	2.95646e-05		K01048	0.0350123	0.000115512	2.83204e-06		K01048	7.38888e-17	2.95646e-05	2.83204e-06
K01051	0.638981	1.90786e-05	1.95945e-05		K01051	0.0348489	1.90786e-05	4.6762e-07		K01051	7.81563e-22	1.95945e-05	4.6762e-07
K01053	0.378163	0	1.42412e-07		K01053	0.227797	0	2.02433e-07		K01053	0.288056	1.42412e-07	2.02433e-07
K01054	0.901643	0	5.4252e-09		K01054	0.790063	0	8.09731e-09		K01054	0.73484	5.4252e-09	8.09731e-09
K01055	0.90238	0	5.4252e-09		K01055	NA	0	0		K01055	0.195647	5.4252e-09	0
K01056	0.0609811	0.000664361	0.000617991		K01056	0.0209854	0.000664361	0.000613422		K01056	0.563886	0.000617991	0.000613422
K01057	0.283158	2.07514e-05	1.79438e-05		K01057	0.00588034	2.07514e-05	4.45352e-08		K01057	2.01192e-25	1.79438e-05	4.45352e-08
K01058	0.650474	4.521e-07	3.17374e-07		K01058	0.0466635	4.521e-07	3.64379e-08		K01058	1.3329e-08	3.17374e-07	3.64379e-08
K01060	0.639096	5.24436e-06	4.252e-06		K01060	0.1566	5.24436e-06	3.01827e-06		K01060	0.000962727	4.252e-06	3.01827e-06
K01061	0.354581	0	1.53262e-07		K01061	0.22834	0	1.84214e-07		K01061	0.604017	1.53262e-07	1.84214e-07
K01066	0.0808558	4.82843e-05	4.80401e-06		K01066	0.0816038	4.82843e-05	1.27229e-05		K01066	4.33049e-12	4.80401e-06	1.27229e-05
K01067	0.149727	8.45427e-06	4.4568e-06		K01067	0.0294679	8.45427e-06	2.74701e-06		K01067	0.016788	4.4568e-06	2.74701e-06
K01069	0.408685	1.74511e-05	8.28292e-06		K01069	0.0865473	1.74511e-05	5.80375e-06		K01069	0.00250604	8.28292e-06	5.80375e-06
K01070	0.606539	0	5.96772e-08		K01070	0.447308	0	5.26325e-08		K01070	0.528954	5.96772e-08	5.26325e-08
K01071	0.187481	2.2605e-07	1.34545e-06		K01071	1.00853e-05	2.2605e-07	1.2146e-08		K01071	0.000261052	1.34545e-06	1.2146e-08
K01073	0.277129	0	1.59772e-06		K01073	0.133644	0	2.7126e-07		K01073	0.810512	1.59772e-06	2.7126e-07
K01075	0.12769	2.44134e-06	2.17008e-07		K01075	8.30084e-10	2.44134e-06	0		K01075	5.58387e-05	2.17008e-07	0
K01076	0.485455	8.63511e-06	5.69782e-06		K01076	0.0865218	8.63511e-06	3.28953e-06		K01076	0.010623	5.69782e-06	3.28953e-06
K01077	0.96361	2.21981e-05	2.82653e-05		K01077	0.940352	2.21981e-05	2.73547e-05		K01077	0.99838	2.82653e-05	2.73547e-05
K01078	0.896855	4.521e-08	1.08504e-07		K01078	0.553454	4.521e-08	1.74092e-07		K01078	0.176228	1.08504e-07	1.74092e-07
K01079	0.380385	2.0887e-05	1.98467e-05		K01079	0.0346943	2.0887e-05	2.03445e-06		K01079	6.32682e-15	1.98467e-05	2.03445e-06
K01081	0.551517	2.73068e-05	2.38288e-05		K01081	0.557049	2.73068e-05	2.42049e-05		K01081	0.560524	2.38288e-05	2.42049e-05
K01083	0.938726	4.521e-08	7.45965e-08		K01083	0.0162732	4.521e-08	2.02433e-09		K01083	0.000122358	7.45965e-08	2.02433e-09
K01087	0.424138	4.0689e-07	2.04394e-06		K01087	2.39852e-14	4.0689e-07	0		K01087	8.54466e-24	2.04394e-06	0
K01089	0.907988	1.69085e-05	1.81785e-05		K01089	0.79371	1.69085e-05	1.59132e-05		K01089	0.930993	1.81785e-05	1.59132e-05
K01090	0.0676802	0.000793255	0.000635363		K01090	0.0308883	0.000793255	0.000607475		K01090	0.000176858	0.000635363	0.000607475
K01091	0.181272	0.00181414	0.00176712		K01091	0.126354	0.00181414	0.00176899		K01091	0.955943	0.00176712	0.00176899
K01092	0.0834346	0.000135087	6.26122e-05		K01092	0.0222819	0.000135087	2.5715e-05		K01092	2.83675e-05	6.26122e-05	2.5715e-05
K01093	0.147115	2.12487e-06	2.33284e-07		K01093	8.30084e-10	2.12487e-06	0		K01093	9.3602e-06	2.33284e-07	0
K01095	0.629139	5.56083e-06	3.23749e-06		K01095	0.141066	5.56083e-06	6.27542e-08		K01095	3.40747e-09	3.23749e-06	6.27542e-08
K01096	0.294923	0	6.65943e-07		K01096	0.346459	0	2.16603e-07		K01096	0.308652	6.65943e-07	2.16603e-07
K01101	0.904082	2.6041e-05	4.18608e-05		K01101	0.757282	2.6041e-05	4.20554e-05		K01101	0.162076	4.18608e-05	4.20554e-05
K01104	0.299837	0.00183679	0.00180915		K01104	0.191749	0.00183679	0.00179544		K01104	0.522328	0.00180915	0.00179544
K01112	0.595347	0	5.96772e-08		K01112	0.519957	0	3.44136e-08		K01112	0.846025	5.96772e-08	3.44136e-08
K01113	0.24732	1.3563e-07	1.34952e-06		K01113	0.660965	1.3563e-07	2.34822e-07		K01113	3.68709e-06	1.34952e-06	2.34822e-07
K01114	0.901643	0	1.22067e-08		K01114	NA	0	0		K01114	0.277568	1.22067e-08	0
K01117	0.582669	0	9.62973e-08		K01117	0.490781	0	3.44136e-08		K01117	0.85465	9.62973e-08	3.44136e-08
K01118	0.292239	5.94512e-05	1.10905e-05		K01118	0.379667	5.94512e-05	1.72189e-05		K01118	0.000125098	1.10905e-05	1.72189e-05
K01119	0.535665	1.93047e-05	1.94521e-05		K01119	0.0178968	1.93047e-05	3.70655e-06		K01119	2.11716e-14	1.94521e-05	3.70655e-06
K01120	0.429039	0	1.05791e-07		K01120	0.203644	0	2.02433e-07		K01120	0.0275511	1.05791e-07	2.02433e-07
K01126	0.0831558	0.000881595	0.00104434		K01126	0.0316444	0.000881595	0.00104912		K01126	0.893808	0.00104434	0.00104912
K01128	0.838586	0	1.22067e-08		K01128	NA	0	0		K01128	0.0667371	1.22067e-08	0
K01129	0.0721653	0.000674895	0.000602878		K01129	0.0619631	0.000674895	0.000609133		K01129	0.137797	0.000602878	0.000609133
K01130	0.893601	1.33822e-05	1.6616e-05		K01130	0.701958	1.33822e-05	7.42524e-06		K01130	1.07746e-06	1.6616e-05	7.42524e-06
K01133	0.111414	0.000277092	0.000475542		K01133	0.0222819	0.000277092	0.000503643		K01133	0.045078	0.000475542	0.000503643
K01134	0.484985	2.84823e-06	3.83426e-06		K01134	0.285803	2.84823e-06	7.08717e-06		K01134	0.108373	3.83426e-06	7.08717e-06
K01135	0.829092	5.4252e-07	2.42506e-06		K01135	8.30084e-10	5.4252e-07	0		K01135	2.54567e-11	2.42506e-06	0
K01136	0.552398	4.521e-08	1.7225e-07		K01136	0.559974	4.521e-08	1.74092e-07		K01136	0.671713	1.7225e-07	1.74092e-07
K01137	0.906056	3.1647e-07	1.54618e-07		K01137	0.886812	3.1647e-07	8.48194e-07		K01137	0.286995	1.54618e-07	8.48194e-07
K01138	0.150119	0.000289073	0.000490606		K01138	0.0198094	0.000289073	0.000504746		K01138	0.455731	0.000490606	0.000504746
K01139	0.773104	1.3337e-05	4.65021e-05		K01139	0.156409	1.3337e-05	5.25637e-05		K01139	0.03053	4.65021e-05	5.25637e-05
K01141	0.195054	2.07966e-06	2.49559e-07		K01141	0.072064	2.07966e-06	4.25109e-08		K01141	0.0861357	2.49559e-07	4.25109e-08
K01142	0.0578817	0.000657263	0.000606293		K01142	0.0175111	0.000657263	0.000596912		K01142	0.0150254	0.000606293	0.000596912
K01144	0.927419	2.86179e-05	3.50224e-05		K01144	0.839048	2.86179e-05	3.75452e-05		K01144	0.732963	3.50224e-05	3.75452e-05
K01146	0.675754	0	5.83209e-08		K01146	0.533674	0	3.84622e-08		K01146	0.610708	5.83209e-08	3.84622e-08
K01147	0.2024	2.62218e-06	2.79398e-07		K01147	0.117131	2.62218e-06	5.66812e-08		K01147	0.341741	2.79398e-07	5.66812e-08
K01150	0.219727	2.7126e-06	2.94317e-07		K01150	0.0199632	2.7126e-06	2.22676e-08		K01150	0.00060067	2.94317e-07	2.22676e-08
K01151	0.0702936	0.000759257	0.000629624		K01151	0.026786	0.000759257	0.000612341		K01151	0.00730613	0.000629624	0.000612341
K01153	0.125732	0.000417786	0.00014269		K01153	0.0222819	0.000417786	9.44795e-05		K01153	0.00149032	0.00014269	9.44795e-05
K01154	0.0572237	0.000429314	0.000179365		K01154	0.0170969	0.000429314	0.000129517		K01154	0.0218485	0.000179365	0.000129517
K01155	0.247434	3.83381e-05	2.40052e-05		K01155	0.0388499	3.83381e-05	1.04799e-05		K01155	8.40099e-06	2.40052e-05	1.04799e-05
K01156	0.833315	3.30033e-06	2.72345e-06		K01156	0.0253209	3.30033e-06	4.12963e-07		K01156	7.21322e-17	2.72345e-06	4.12963e-07
K01157	0.668474	9.042e-08	5.34518e-06		K01157	0.0140167	9.042e-08	2.02433e-09		K01157	0.0154118	5.34518e-06	2.02433e-09
K01159	0.15201	0.000116144	5.99485e-05		K01159	0.107013	0.000116144	5.33856e-05		K01159	0.904898	5.99485e-05	5.33856e-05
K01163	0.0573864	0.00043058	0.000551807		K01163	0.026786	0.00043058	0.000580919		K01163	0.00377436	0.000551807	0.000580919
K01167	0.917412	0	1.3563e-09		K01167	NA	0	0		K01167	0.562216	1.3563e-09	0
K01173	1.67678e-20	1.8084e-07	0		K01173	2.08831e-13	1.8084e-07	0		K01173	NA	0	0
K01174	0.0646723	9.042e-08	2.6597e-06		K01174	0.253457	9.042e-08	6.74101e-07		K01174	2.40664e-06	2.6597e-06	6.74101e-07
K01175	0.0562818	0.00011081	1.93368e-05		K01175	0.0338795	0.00011081	9.75726e-07		K01175	3.93424e-14	1.93368e-05	9.75726e-07
K01176	0.911943	1.94403e-05	2.47104e-05		K01176	0.174054	1.94403e-05	1.18423e-05		K01176	1.80823e-07	2.47104e-05	1.18423e-05
K01178	0.429466	0	1.08504e-07		K01178	0.227661	0	1.90287e-07		K01178	0.0781366	1.08504e-07	1.90287e-07
K01179	0.0573733	0.000182422	7.75315e-05		K01179	0.0170737	0.000182422	6.09566e-05		K01179	0.0913337	7.75315e-05	6.09566e-05
K01181	0.147048	0.000112482	2.28238e-05		K01181	0.0321828	0.000112482	1.4399e-05		K01181	0.0044956	2.28238e-05	1.4399e-05
K01182	0.229863	0.0011468	0.00110399		K01182	0.036501	0.0011468	0.00108723		K01182	0.20408	0.00110399	0.00108723
K01183	0.346536	1.78127e-05	1.48013e-05		K01183	0.148615	1.78127e-05	9.79573e-06		K01183	0.0251084	1.48013e-05	9.79573e-06
K01185	0.749347	1.46933e-05	1.68832e-05		K01185	0.768142	1.46933e-05	1.59031e-05		K01185	0.783253	1.68832e-05	1.59031e-05
K01186	0.545863	1.61852e-05	3.27329e-05		K01186	0.309495	1.61852e-05	3.80027e-05		K01186	0.311918	3.27329e-05	3.80027e-05
K01187	0.156416	0.00075564	0.000669396		K01187	0.0175205	0.00075564	0.000628337		K01187	0.0179063	0.000669396	0.000628337
K01188	0.128931	0.000536236	0.000573022		K01188	0.112871	0.000536236	0.000570786		K01188	0.55886	0.000573022	0.000570786
K01190	0.934309	0.0017673	0.00179433		K01190	0.768056	0.0017673	0.00175447		K01190	0.242998	0.00179433	0.00175447
K01191	0.76032	0.000569149	0.000546563		K01191	0.441924	0.000569149	0.000541716		K01191	0.0393384	0.000546563	0.000541716
K01192	0.261842	0.000501108	0.000529902		K01192	0.182289	0.000501108	0.000530783		K01192	0.298906	0.000529902	0.000530783
K01193	0.111074	0.00079877	0.000689277		K01193	0.017178	0.00079877	0.000642281		K01193	0.0100146	0.000689277	0.000642281
K01194	0.619232	1.8084e-07	3.66201e-08		K01194	4.57184e-05	1.8084e-07	0		K01194	0.000702439	3.66201e-08	0
K01195	0.412543	4.92789e-06	7.45422e-06		K01195	0.351435	4.92789e-06	7.97383e-06		K01195	0.591997	7.45422e-06	7.97383e-06
K01197	0.600159	1.52358e-05	1.31398e-05		K01197	3.37675e-06	1.52358e-05	1.41703e-08		K01197	5.61557e-26	1.31398e-05	1.41703e-08
K01198	0.0590463	0.000113251	2.46114e-05		K01198	0.0331945	0.000113251	9.95362e-06		K01198	0.0449091	2.46114e-05	9.95362e-06
K01200	0.318644	5.55631e-05	4.68669e-05		K01200	0.0296283	5.55631e-05	2.01056e-05		K01200	2.97358e-07	4.68669e-05	2.01056e-05
K01201	0.526673	2.31927e-05	2.08301e-05		K01201	0.422673	2.31927e-05	1.69598e-05		K01201	0.250727	2.08301e-05	1.69598e-05
K01205	0.850448	1.36534e-05	2.01221e-05		K01205	0.876917	1.36534e-05	1.59173e-05		K01205	0.534099	2.01221e-05	1.59173e-05
K01206	0.561445	0.000568244	0.000635698		K01206	0.517339	0.000568244	0.000607764		K01206	0.494184	0.000635698	0.000607764
K01207	0.060442	0.000408156	0.00051134		K01207	0.0175205	0.000408156	0.000528686		K01207	0.142561	0.00051134	0.000528686
K01208	0.912694	0	4.0689e-09		K01208	0.790063	0	8.09731e-09		K01208	0.726168	4.0689e-09	8.09731e-09
K01209	0.377297	0.000605136	0.000588052		K01209	0.221692	0.000605136	0.000589839		K01209	0.604037	0.000588052	0.000589839
K01210	0.0592428	1.42412e-05	1.41462e-06		K01210	0.191026	1.42412e-05	1.28747e-06		K01210	0.040352	1.41462e-06	1.28747e-06
K01212	0.0583186	0.000129301	4.63068e-05		K01212	0.0308883	0.000129301	1.5474e-05		K01212	1.52213e-09	4.63068e-05	1.5474e-05
K01215	0.000792361	2.2605e-07	2.30571e-08		K01215	4.87586e-05	2.2605e-07	1.61946e-08		K01215	0.757926	2.30571e-08	1.61946e-08
K01216	0.28074	4.521e-08	1.22881e-06		K01216	4.57184e-05	4.521e-08	0		K01216	5.40837e-15	1.22881e-06	0
K01218	0.26235	1.95759e-05	1.41137e-05		K01218	0.0865235	1.95759e-05	7.43738e-06		K01218	0.0070111	1.41137e-05	7.43738e-06
K01219	0.388284	0	1.0986e-07		K01219	0.0415895	0	4.71669e-07		K01219	1.91553e-09	1.0986e-07	4.71669e-07
K01220	0.118925	1.02627e-05	2.32605e-06		K01220	0.0350528	1.02627e-05	8.31999e-07		K01220	3.78173e-05	2.32605e-06	8.31999e-07
K01222	0.0772152	0.000283919	0.000513499		K01222	0.0296626	0.000283919	0.000540892		K01222	0.0199966	0.000513499	0.000540892
K01223	0.0862293	0.000888015	0.00103411		K01223	0.0256421	0.000888015	0.00107695		K01223	0.0116263	0.00103411	0.00107695
K01224	0.67516	1.25684e-05	1.32917e-05		K01224	0.0429755	1.25684e-05	3.93934e-06		K01224	1.18737e-08	1.32917e-05	3.93934e-06
K01225	0.98831	2.7126e-06	3.18188e-06		K01225	0.538998	2.7126e-06	2.7045e-06		K01225	0.305489	3.18188e-06	2.7045e-06
K01226	0.0998089	0.000280076	0.000474271		K01226	0.0198094	0.000280076	0.000503973		K01226	0.0386749	0.000474271	0.000503973
K01227	2.06347e-13	9.042e-08	0		K01227	1.43922e-09	9.042e-08	0		K01227	NA	0	0
K01232	0.056975	0.000303223	0.000473217		K01232	0.0179061	0.000303223	0.000499934		K01232	0.0262275	0.000473217	0.000499934
K01233	0.837667	0	1.49193e-08		K01233	NA	0	0		K01233	0.0667029	1.49193e-08	0
K01234	0.628763	1.25232e-05	1.21497e-05		K01234	0.637585	1.25232e-05	1.52169e-05		K01234	0.9166	1.21497e-05	1.52169e-05
K01235	0.940533	6.3294e-06	9.58362e-06		K01235	6.65706e-07	6.3294e-06	1.2146e-08		K01235	4.24581e-25	9.58362e-06	1.2146e-08
K01236	0.0940821	9.042e-08	4.0689e-09		K01236	4.57184e-05	9.042e-08	0		K01236	0.388023	4.0689e-09	0
K01238	0.187607	1.7225e-05	9.90777e-06		K01238	5.9273e-05	1.7225e-05	6.09323e-07		K01238	1.39918e-24	9.90777e-06	6.09323e-07
K01239	0.0698549	0.000475835	0.000541047		K01239	0.0577559	0.000475835	0.00053086		K01239	0.168419	0.000541047	0.00053086
K01241	0.584744	1.41055e-05	1.21633e-05		K01241	3.40449e-06	1.41055e-05	1.2146e-08		K01241	4.5602e-26	1.21633e-05	1.2146e-08
K01243	0.911729	0.000618518	0.000615706		K01243	0.626825	0.000618518	0.000605956		K01243	0.175205	0.000615706	0.000605956
K01246	0.0796612	0.000411501	0.000544801		K01246	0.0198094	0.000411501	0.000556115		K01246	0.127208	0.000544801	0.000556115
K01247	0.801805	7.50486e-06	7.17618e-06		K01247	0.0342851	7.50486e-06	4.73693e-07		K01247	6.36754e-20	7.17618e-06	4.73693e-07
K01250	0.138373	6.87192e-06	1.72155e-05		K01250	0.379392	6.87192e-06	2.14579e-05		K01250	0.920786	1.72155e-05	2.14579e-05
K01251	0.42516	5.60152e-05	2.53533e-05		K01251	0.565743	5.60152e-05	4.04785e-05		K01251	7.39072e-06	2.53533e-05	4.04785e-05
K01255	0.605087	3.22799e-05	2.78028e-05		K01255	0.576908	3.22799e-05	2.75673e-05		K01255	0.679192	2.78028e-05	2.75673e-05
K01256	0.557901	1.42864e-05	1.64763e-05		K01256	0.0324383	1.42864e-05	2.73284e-07		K01256	1.28496e-20	1.64763e-05	2.73284e-07
K01258	0.0633553	0.000477824	0.00056405		K01258	0.0246798	0.000477824	0.000581201		K01258	0.00517072	0.00056405	0.000581201
K01259	0.0600262	6.33392e-05	7.55188e-06		K01259	0.0211877	6.33392e-05	1.78546e-05		K01259	1.33622e-12	7.55188e-06	1.78546e-05
K01261	0.202624	1.8084e-07	5.92703e-07		K01261	0.167702	1.8084e-07	2.28749e-07		K01261	0.999549	5.92703e-07	2.28749e-07
K01262	0.0996959	0.000687056	0.000636904		K01262	0.0543375	0.000687056	0.000641184		K01262	0.215189	0.000636904	0.000641184
K01263	0.895842	0	8.1378e-09		K01263	0.868581	0	2.02433e-09		K01263	0.509192	8.1378e-09	2.02433e-09
K01265	0.814635	0.00118495	0.00118465		K01265	0.832691	0.00118495	0.00118404		K01265	0.919869	0.00118465	0.00118404
K01266	0.903103	1.21615e-05	4.56531e-06		K01266	0.877523	1.21615e-05	7.13981e-06		K01266	0.817259	4.56531e-06	7.13981e-06
K01267	0.906526	0.000548759	0.000553737		K01267	0.665205	0.000548759	0.000559225		K01267	0.708342	0.000553737	0.000559225
K01269	0.800675	0.00059962	0.000599814		K01269	0.611457	0.00059962	0.000598027		K01269	0.553617	0.000599814	0.000598027
K01270	0.892727	0.000596772	0.000601095		K01270	0.970998	0.000596772	0.000597383		K01270	0.725917	0.000601095	0.000597383
K01271	0.0573864	0.000336182	0.00048782		K01271	0.0179061	0.000336182	0.000524477		K01271	0.0039436	0.00048782	0.000524477
K01273	0.0837873	0.000426873	0.000525932		K01273	0.0210154	0.000426873	0.000547403		K01273	0.030548	0.000525932	0.000547403
K01274	0.918387	0	2.7126e-09		K01274	NA	0	0		K01274	0.392988	2.7126e-09	0
K01277	0.78024	1.68181e-05	1.7659e-05		K01277	0.666428	1.68181e-05	1.5729e-05		K01277	0.979927	1.7659e-05	1.5729e-05
K01278	0.663091	2.61314e-05	3.07812e-05		K01278	0.316242	2.61314e-05	1.57473e-05		K01278	0.137184	3.07812e-05	1.57473e-05
K01281	0.714279	1.3563e-07	1.37393e-06		K01281	0.0230807	1.3563e-07	2.63163e-08		K01281	0.00178078	1.37393e-06	2.63163e-08
K01283	0.917412	0	5.4252e-09		K01283	NA	0	0		K01283	0.562216	5.4252e-09	0
K01284	0.755798	2.22885e-05	2.52055e-05		K01284	0.500442	2.22885e-05	1.56764e-05		K01284	0.472401	2.52055e-05	1.56764e-05
K01286	0.0960399	0.000145802	7.12275e-05		K01286	0.0274717	0.000145802	5.79606e-05		K01286	0.485792	7.12275e-05	5.79606e-05
K01295	0.15243	1.41055e-05	7.91672e-06		K01295	0.0577638	1.41055e-05	5.38471e-06		K01295	0.00417	7.91672e-06	5.38471e-06
K01297	0.26826	1.78127e-05	1.27831e-05		K01297	0.112906	1.78127e-05	8.91312e-06		K01297	0.00294797	1.27831e-05	8.91312e-06
K01299	0.0602736	0.000285004	0.000473554		K01299	0.0222819	0.000285004	0.000503975		K01299	0.0451038	0.000473554	0.000503975
K01303	0.167711	1.39699e-05	6.71369e-07		K01303	0.0936649	1.39699e-05	1.91906e-06		K01303	1.12692e-08	6.71369e-07	1.91906e-06
K01304	0.355677	2.10679e-05	1.14811e-05		K01304	0.12644	2.10679e-05	3.36848e-06		K01304	0.0313971	1.14811e-05	3.36848e-06
K01305	0.103281	0.000134861	6.14417e-05		K01305	0.0193118	0.000134861	3.35715e-05		K01305	0.00325152	6.14417e-05	3.35715e-05
K01308	0.448609	1.03531e-05	2.43903e-05		K01308	0.877136	1.03531e-05	1.21885e-05		K01308	5.67003e-05	2.43903e-05	1.21885e-05
K01322	0.617815	4.74705e-06	8.50807e-06		K01322	0.196821	4.74705e-06	1.61683e-05		K01322	3.24893e-05	8.50807e-06	1.61683e-05
K01338	0.986994	0.00115191	0.00114017		K01338	0.911002	0.00115191	0.00113755		K01338	0.275825	0.00114017	0.00113755
K01354	0.677276	5.15394e-06	6.10199e-06		K01354	0.415917	5.15394e-06	2.73284e-07		K01354	0.366964	6.10199e-06	2.73284e-07
K01356	0.115003	0.00065663	0.000613163		K01356	0.0416878	0.00065663	0.000612011		K01356	0.812555	0.000613163	0.000612011
K01358	0.0583003	0.0010198	0.00111962		K01358	0.0246798	0.0010198	0.00113778		K01358	0.0179708	0.00111962	0.00113778
K01361	0.617665	0	1.36037e-06		K01361	NA	0	0		K01361	0.000471687	1.36037e-06	0
K01362	0.187116	7.73543e-05	4.68669e-05		K01362	0.0446691	7.73543e-05	3.63974e-05		K01362	0.0121515	4.68669e-05	3.63974e-05
K01372	0.870696	2.87084e-05	3.71436e-05		K01372	0.577245	2.87084e-05	2.53992e-05		K01372	0.748437	3.71436e-05	2.53992e-05
K01376	0.592357	4.521e-08	2.57697e-08		K01376	0.328636	4.521e-08	2.22676e-08		K01376	0.56366	2.57697e-08	2.22676e-08
K01387	0.59401	0	7.86654e-08		K01387	0.506328	0	3.44136e-08		K01387	0.877895	7.86654e-08	3.44136e-08
K01392	0.917412	0	1.3563e-09		K01392	NA	0	0		K01392	0.562216	1.3563e-09	0
K01400	0.900991	0	1.22067e-08		K01400	NA	0	0		K01400	0.388023	1.22067e-08	0
K01407	0.901643	0	5.4252e-09		K01407	NA	0	0		K01407	0.277568	5.4252e-09	0
K01409	0.219374	0.000656042	0.00063582		K01409	0.0794668	0.000656042	0.000616859		K01409	0.00852354	0.00063582	0.000616859
K01412	0.917412	0	1.3563e-09		K01412	0.790063	0	8.09731e-09		K01412	0.273353	1.3563e-09	8.09731e-09
K01414	0.475598	2.2605e-06	4.48935e-07		K01414	0.26404	2.2605e-06	2.247e-07		K01414	0.018102	4.48935e-07	2.247e-07
K01415	0.912694	0	4.0689e-09		K01415	NA	0	0		K01415	0.279225	4.0689e-09	0
K01417	0.0592431	9.09173e-05	2.96229e-05		K01417	0.0490875	9.09173e-05	3.33063e-05		K01417	0.538289	2.96229e-05	3.33063e-05
K01419	0.0864302	4.521e-07	4.75519e-06		K01419	0.625844	4.521e-07	8.19853e-07		K01419	4.62834e-11	4.75519e-06	8.19853e-07
K01420	0.0539909	0.000696234	0.000586509		K01420	0.0198094	0.000696234	0.000562178		K01420	0.000400495	0.000586509	0.000562178
K01421	0.0890775	0.000766038	0.00064932		K01421	0.0294506	0.000766038	0.000645884		K01421	0.20391	0.00064932	0.000645884
K01422	0.908233	1.57783e-05	1.7891e-05		K01422	0.787589	1.57783e-05	1.59335e-05		K01422	0.95303	1.7891e-05	1.59335e-05
K01423	0.00641998	1.22067e-06	6.64587e-08		K01423	0.000292556	1.22067e-06	2.83406e-08		K01423	0.606441	6.64587e-08	2.83406e-08
K01424	0.05739	0.000425245	0.000553602		K01424	0.0173207	0.000425245	0.000555881		K01424	0.529072	0.000553602	0.000555881
K01425	0.583315	2.32832e-05	2.20629e-05		K01425	0.539078	2.32832e-05	2.00145e-05		K01425	0.984341	2.20629e-05	2.00145e-05
K01426	0.0549715	0.000327366	0.000483688		K01426	0.0168257	0.000327366	0.000516544		K01426	0.0108664	0.000483688	0.000516544
K01428	0.0550871	0.000114472	2.29215e-05		K01428	0.0337429	0.000114472	7.4556e-06		K01428	1.71553e-05	2.29215e-05	7.4556e-06
K01429	0.755906	3.66201e-06	4.74569e-06		K01429	0.894392	3.66201e-06	7.1641e-06		K01429	0.316095	4.74569e-06	7.1641e-06
K01430	0.0564028	0.000114427	2.29839e-05		K01430	0.0331233	0.000114427	7.40904e-06		K01430	2.5861e-05	2.29839e-05	7.40904e-06
K01433	0.478809	9.40368e-06	1.01397e-05		K01433	0.0311564	9.40368e-06	2.32798e-07		K01433	9.94783e-24	1.01397e-05	2.32798e-07
K01434	0.792944	0	2.7126e-08		K01434	NA	0	0		K01434	0.0325328	2.7126e-08	0
K01436	0.377022	0.000490438	0.000516133		K01436	0.336964	0.000490438	0.000514522		K01436	0.331052	0.000516133	0.000514522
K01437	0.649771	0	5.69646e-08		K01437	0.521343	0	3.23893e-08		K01437	0.672487	5.69646e-08	3.23893e-08
K01438	0.640559	2.22433e-05	2.10199e-05		K01438	0.551881	2.22433e-05	1.87939e-05		K01438	0.930777	2.10199e-05	1.87939e-05
K01439	0.825704	0.00111027	0.0010672		K01439	0.682585	0.00111027	0.0010784		K01439	0.899217	0.0010672	0.0010784
K01442	0.714433	0.000600344	0.000609429		K01442	0.481417	0.000600344	0.000582164		K01442	1.28508e-08	0.000609429	0.000582164
K01443	0.129919	0.000878521	0.00109421		K01443	0.0179061	0.000878521	0.0011051		K01443	0.452194	0.00109421	0.0011051
K01444	0.0579218	1.55522e-05	1.67232e-06		K01444	0.037255	1.55522e-05	2.08303e-06		K01444	0.0155849	1.67232e-06	2.08303e-06
K01446	0.772142	4.521e-08	1.89882e-07		K01446	0.353844	4.521e-08	2.36846e-07		K01446	0.141254	1.89882e-07	2.36846e-07
K01447	0.151908	0.000146254	8.17415e-05		K01447	0.0246798	0.000146254	2.86463e-05		K01447	3.25641e-10	8.17415e-05	2.86463e-05
K01448	0.365842	0.00172548	0.00180777		K01448	0.297399	0.00172548	0.00179199		K01448	0.948754	0.00180777	0.00179199
K01449	0.786278	0.000566662	0.000544751		K01449	0.474554	0.000566662	0.000532083		K01449	0.0106856	0.000544751	0.000532083
K01451	0.663492	2.93413e-05	3.91903e-05		K01451	0.793092	2.93413e-05	3.55796e-05		K01451	0.274776	3.91903e-05	3.55796e-05
K01452	0.604408	0	7.86654e-08		K01452	0.506355	0	3.03649e-08		K01452	0.910087	7.86654e-08	3.03649e-08
K01453	0.879867	0	1.76319e-08		K01453	0.796572	0	6.07299e-09		K01453	0.91493	1.76319e-08	6.07299e-09
K01455	0.437035	9.4941e-07	1.53804e-06		K01455	0.414249	9.4941e-07	1.08909e-06		K01455	0.0701475	1.53804e-06	1.08909e-06
K01457	0.460215	2.7126e-06	2.7126e-07		K01457	0.238779	2.7126e-06	1.92311e-07		K01457	0.0209451	2.7126e-07	1.92311e-07
K01458	0.895842	0	6.7815e-09		K01458	0.868581	0	2.02433e-09		K01458	0.509192	6.7815e-09	2.02433e-09
K01460	0.900991	0	6.7815e-09		K01460	NA	0	0		K01460	0.388023	6.7815e-09	0
K01462	0.0558401	0.00131783	0.00120318		K01462	0.0296626	0.00131783	0.00119593		K01462	0.624029	0.00120318	0.00119593
K01463	0.641518	7.77612e-06	5.66662e-06		K01463	0.309857	7.77612e-06	3.79764e-06		K01463	0.0409652	5.66662e-06	3.79764e-06
K01464	0.0722959	0.000514625	0.000560563		K01464	0.0189066	0.000514625	0.000560071		K01464	0.669333	0.000560563	0.000560071
K01465	0.0581775	0.000671097	0.000619379		K01465	0.0218252	0.000671097	0.000615629		K01465	0.826831	0.000619379	0.000615629
K01466	0.336886	3.88806e-06	3.22121e-06		K01466	0.105529	3.88806e-06	1.57088e-06		K01466	0.0008232	3.22121e-06	1.57088e-06
K01467	0.107131	0.000135133	5.88512e-05		K01467	0.0314403	0.000135133	1.77594e-05		K01467	1.4741e-09	5.88512e-05	1.77594e-05
K01468	0.749576	1.02175e-05	1.28686e-05		K01468	0.0351257	1.02175e-05	8.25926e-07		K01468	5.45026e-19	1.28686e-05	8.25926e-07
K01469	0.398824	0	1.22067e-07		K01469	0.228023	0	1.8219e-07		K01469	0.23495	1.22067e-07	1.8219e-07
K01470	0.275263	0.000491297	0.000519264		K01470	0.15619	0.000491297	0.000526453		K01470	0.782298	0.000519264	0.000526453
K01473	0.128529	1.8084e-07	2.06836e-06		K01473	0.340436	1.8084e-07	1.94336e-07		K01473	5.45515e-15	2.06836e-06	1.94336e-07
K01474	0.917412	0	1.3563e-09		K01474	NA	0	0		K01474	0.562216	1.3563e-09	0
K01476	0.969745	6.51024e-06	1.05127e-05		K01476	0.263581	6.51024e-06	4.00817e-07		K01476	7.03833e-16	1.05127e-05	4.00817e-07
K01477	0.695237	0	4.47579e-08		K01477	0.479082	0	4.85839e-08		K01477	0.131426	4.47579e-08	4.85839e-08
K01478	0.380528	4.53908e-05	8.12017e-06		K01478	0.434478	4.53908e-05	1.32816e-05		K01478	7.19029e-05	8.12017e-06	1.32816e-05
K01479	0.146471	4.521e-08	2.16601e-06		K01479	0.13718	4.521e-08	4.6762e-07		K01479	0.302544	2.16601e-06	4.6762e-07
K01480	0.111325	0.000104209	5.84877e-05		K01480	0.202055	0.000104209	6.47016e-05		K01480	0.390409	5.84877e-05	6.47016e-05
K01482	0.571015	4.10507e-05	5.21769e-06		K01482	0.485186	4.10507e-05	1.27087e-05		K01482	4.55196e-10	5.21769e-06	1.27087e-05
K01483	0.583163	0	6.37461e-08		K01483	0.517143	0	3.84622e-08		K01483	0.75587	6.37461e-08	3.84622e-08
K01484	0.901643	0	6.7815e-09		K01484	0.868581	0	2.02433e-09		K01484	0.658911	6.7815e-09	2.02433e-09
K01485	0.0610829	1.94403e-05	5.1024e-06		K01485	0.137114	1.94403e-05	8.15399e-06		K01485	0.569051	5.1024e-06	8.15399e-06
K01486	0.930859	0.000580587	0.000582475		K01486	0.415768	0.000580587	0.000599001		K01486	0.00165106	0.000582475	0.000599001
K01487	0.0592883	0.000402143	0.000514914		K01487	0.0189066	0.000402143	0.000519876		K01487	0.899431	0.000514914	0.000519876
K01488	0.0847512	0.00028749	0.000483963		K01488	0.0179061	0.00028749	0.000517592		K01488	0.00647263	0.000483963	0.000517592
K01489	0.535481	0.000624124	0.000606699		K01489	0.221543	0.000624124	0.000600628		K01489	0.129506	0.000606699	0.000600628
K01491	0.0894372	0.00134861	0.00125985		K01491	0.0618762	0.00134861	0.00126472		K01491	0.590262	0.00125985	0.00126472
K01492	0.562288	8.86116e-06	2.24264e-05		K01492	0.867145	8.86116e-06	9.29976e-06		K01492	3.07857e-05	2.24264e-05	9.29976e-06
K01493	0.0575911	0.000667706	0.00061233		K01493	0.018128	0.000667706	0.000613918		K01493	0.492576	0.00061233	0.000613918
K01494	0.80157	8.72553e-06	1.26204e-05		K01494	0.379939	8.72553e-06	6.93737e-06		K01494	0.0100927	1.26204e-05	6.93737e-06
K01495	0.0559829	0.000355893	0.000113244		K01495	0.0168257	0.000355893	8.80299e-05		K01495	0.231454	0.000113244	8.80299e-05
K01496	0.0582447	6.08979e-05	1.28672e-05		K01496	0.0242782	6.08979e-05	1.44213e-05		K01496	9.49029e-06	1.28672e-05	1.44213e-05
K01497	0.694386	6.3294e-07	2.3681e-06		K01497	0.359903	6.3294e-07	2.55065e-07		K01497	4.82006e-08	2.3681e-06	2.55065e-07
K01500	0.552409	5.56083e-06	3.91428e-06		K01500	0.527403	5.56083e-06	4.44543e-06		K01500	0.716239	3.91428e-06	4.44543e-06
K01501	0.0597443	0.000116235	1.92174e-05		K01501	0.0349448	0.000116235	1.31176e-06		K01501	2.91779e-10	1.92174e-05	1.31176e-06
K01502	0.417464	0	1.13929e-07		K01502	0.227402	0	2.20652e-07		K01502	0.07841	1.13929e-07	2.20652e-07
K01505	0.901643	0	5.4252e-09		K01505	NA	0	0		K01505	0.277568	5.4252e-09	0
K01506	0.859438	0	1.08504e-08		K01506	NA	0	0		K01506	0.0962549	1.08504e-08	0
K01507	0.393525	0.00109467	0.00112358		K01507	0.0364593	0.00109467	0.00115095		K01507	0.000686457	0.00112358	0.00115095
K01512	0.541111	0.000572133	0.000551345		K01512	0.229573	0.000572133	0.000543465		K01512	0.0461029	0.000551345	0.000543465
K01514	0.66901	4.521e-07	2.23925e-06		K01514	0.167239	4.521e-07	2.16603e-07		K01514	1.49402e-09	2.23925e-06	2.16603e-07
K01515	0.385004	0.000683349	0.000646906		K01515	0.229776	0.000683349	0.000631388		K01515	0.49082	0.000646906	0.000631388
K01516	0.0631247	0.00066097	0.000615559		K01516	0.0172616	0.00066097	0.000609463		K01516	0.544884	0.000615559	0.000609463
K01520	0.227203	0.000674533	0.000642661		K01520	0.140877	0.000674533	0.000639516		K01520	0.995372	0.000642661	0.000639516
K01523	0.569594	6.4379e-05	2.57873e-05		K01523	0.462537	6.4379e-05	2.41421e-05		K01523	0.228843	2.57873e-05	2.41421e-05
K01524	0.318644	0.0012124	0.0011043		K01524	0.261002	0.0012124	0.00110297		K01524	0.386387	0.0011043	0.00110297
K01525	0.274358	1.98924e-06	2.95673e-07		K01525	0.106826	1.98924e-06	5.06082e-08		K01525	0.10103	2.95673e-07	5.06082e-08
K01529	0.336981	7.82133e-06	4.68195e-06		K01529	0.0732688	7.82133e-06	2.22474e-06		K01529	1.50508e-06	4.68195e-06	2.22474e-06
K01531	0.107416	1.69085e-05	5.75424e-05		K01531	0.421953	1.69085e-05	6.07643e-05		K01531	0.682521	5.75424e-05	6.07643e-05
K01533	0.0644119	0.000662914	0.000616902		K01533	0.0174452	0.000662914	0.000613697		K01533	0.956162	0.000616902	0.000613697
K01534	0.0557346	0.00162946	0.00135871		K01534	0.016745	0.00162946	0.00131328		K01534	0.0386425	0.00135871	0.00131328
K01535	0.0918942	0	1.68859e-06		K01535	NA	0	0		K01535	5.69764e-18	1.68859e-06	0
K01537	0.0877617	0.000625978	0.000584793		K01537	0.0218547	0.000625978	0.000577555		K01537	0.00197368	0.000584793	0.000577555
K01541	0.917412	0	2.7126e-09		K01541	NA	0	0		K01541	0.562216	2.7126e-09	0
K01546	0.0896941	0.000336815	0.000528071		K01546	0.026786	0.000336815	0.00056245		K01546	4.26725e-06	0.000528071	0.00056245
K01547	0.0987012	0.000341923	0.000528904		K01547	0.0246798	0.000341923	0.000562597		K01547	1.08547e-05	0.000528904	0.000562597
K01548	0.121167	0.000328405	0.000518294		K01548	0.0198094	0.000328405	0.000554545		K01548	1.74861e-06	0.000518294	0.000554545
K01551	0.660221	8.90637e-06	7.86925e-06		K01551	0.133604	8.90637e-06	4.63166e-06		K01551	0.000636476	7.86925e-06	4.63166e-06
K01552	0.0549169	0.000273385	7.15041e-05		K01552	0.0284195	0.000273385	3.31484e-05		K01552	0.00504677	7.15041e-05	3.31484e-05
K01555	0.90238	0	5.4252e-09		K01555	0.868581	0	2.02433e-09		K01555	0.512302	5.4252e-09	2.02433e-09
K01556	0.876088	0	3.11949e-08		K01556	0.868581	0	2.02433e-09		K01556	0.373265	3.11949e-08	2.02433e-09
K01560	0.0929963	0.000400335	0.000526853		K01560	0.0198094	0.000400335	0.00053687		K01560	0.668371	0.000526853	0.00053687
K01561	0.917412	0	1.3563e-09		K01561	NA	0	0		K01561	0.562216	1.3563e-09	0
K01563	0.879867	0	8.1378e-09		K01563	0.76363	0	1.01216e-08		K01563	0.857282	8.1378e-09	1.01216e-08
K01565	0.429561	0	1.08504e-07		K01565	0.228299	0	1.63971e-07		K01565	0.203601	1.08504e-07	1.63971e-07
K01567	0.399003	4.521e-08	2.0887e-07		K01567	0.506207	4.521e-08	1.86238e-07		K01567	0.483106	2.0887e-07	1.86238e-07
K01569	0.917412	0	1.3563e-09		K01569	NA	0	0		K01569	0.562216	1.3563e-09	0
K01571	0.0677176	0.000603147	0.000546505		K01571	0.054307	0.000603147	0.000555658		K01571	0.511712	0.000546505	0.000555658
K01572	0.0720351	0.000891903	0.00106777		K01572	0.0179399	0.000891903	0.00107776		K01572	0.78135	0.00106777	0.00107776
K01573	0.541776	9.44889e-06	1.09291e-05		K01573	0.00442603	9.44889e-06	5.06082e-08		K01573	2.8539e-25	1.09291e-05	5.06082e-08
K01574	0.259125	0	1.89746e-06		K01574	0.346026	0	2.40895e-07		K01574	0.0387959	1.89746e-06	2.40895e-07
K01575	0.70337	6.37461e-06	4.56259e-06		K01575	0.0177257	6.37461e-06	2.26725e-07		K01575	5.12174e-16	4.56259e-06	2.26725e-07
K01577	0.193155	4.521e-06	5.99213e-06		K01577	1.11161e-06	4.521e-06	2.02433e-09		K01577	0.00222841	5.99213e-06	2.02433e-09
K01579	0.0860516	0.000167051	7.90113e-05		K01579	0.0225618	0.000167051	5.33147e-05		K01579	0.0130283	7.90113e-05	5.33147e-05
K01580	0.319359	5.9858e-05	2.25932e-05		K01580	0.416698	5.9858e-05	2.86969e-05		K01580	0.00759092	2.25932e-05	2.86969e-05
K01581	0.351611	8.54469e-06	4.09331e-06		K01581	0.289814	8.54469e-06	1.23282e-06		K01581	0.362563	4.09331e-06	1.23282e-06
K01582	0.55112	6.25706e-05	6.15842e-05		K01582	0.394071	6.25706e-05	4.97661e-05		K01582	0.387935	6.15842e-05	4.97661e-05
K01583	0.0587701	0.000131652	3.35915e-05		K01583	0.0318412	0.000131652	1.72412e-05		K01583	0.0024146	3.35915e-05	1.72412e-05
K01585	0.61874	1.81744e-05	1.87359e-05		K01585	0.692895	1.81744e-05	1.71704e-05		K01585	0.857796	1.87359e-05	1.71704e-05
K01586	0.0634785	0.000777974	0.000642983		K01586	0.0222819	0.000777974	0.000623175		K01586	0.00617819	0.000642983	0.000623175
K01588	0.0585298	0.000664497	0.000616927		K01588	0.0200173	0.000664497	0.000612961		K01588	0.821433	0.000616927	0.000612961
K01589	0.304629	8.63511e-06	1.0175e-05		K01589	0.0167417	8.63511e-06	6.51834e-07		K01589	3.70018e-12	1.0175e-05	6.51834e-07
K01590	0.128914	8.1378e-07	9.15096e-06		K01590	0.0184187	8.1378e-07	1.78141e-07		K01590	1.89827e-22	9.15096e-06	1.78141e-07
K01591	0.0599752	0.000670826	0.000622437		K01591	0.018128	0.000670826	0.000613912		K01591	0.881569	0.000622437	0.000613912
K01595	0.952494	5.47041e-06	8.02794e-06		K01595	0.0196072	5.47041e-06	2.20652e-07		K01595	1.18933e-18	8.02794e-06	2.20652e-07
K01596	0.714822	1.23875e-05	1.26244e-05		K01596	0.56812	1.23875e-05	9.78358e-06		K01596	0.346219	1.26244e-05	9.78358e-06
K01597	0.617766	9.042e-08	1.9924e-06		K01597	0.828936	9.042e-08	2.44944e-07		K01597	0.0490914	1.9924e-06	2.44944e-07
K01598	0.417503	1.3563e-07	1.23423e-07		K01598	0.769852	1.3563e-07	1.86238e-07		K01598	0.16643	1.23423e-07	1.86238e-07
K01599	0.0588848	0.000825896	0.00103795		K01599	0.0168995	0.000825896	0.00111132		K01599	0.00025752	0.00103795	0.00111132
K01601	0.882418	0	6.7815e-09		K01601	0.76773	0	8.09731e-09		K01601	0.860314	6.7815e-09	8.09731e-09
K01602	0.912694	0	4.0689e-09		K01602	0.73388	0	1.2146e-08		K01602	0.314669	4.0689e-09	1.2146e-08
K01607	0.0582514	0.000660609	0.000586986		K01607	0.0170747	0.000660609	0.000564166		K01607	0.000435338	0.000586986	0.000564166
K01608	0.89999	1.8084e-06	3.5196e-06		K01608	0.693493	1.8084e-06	7.41714e-06		K01608	0.0995132	3.5196e-06	7.41714e-06
K01609	0.406162	0.000576021	0.000592437		K01609	0.344218	0.000576021	0.000585853		K01609	0.15738	0.000592437	0.000585853
K01610	0.484819	0.000560604	0.000578737		K01610	0.416001	0.000560604	0.000575342		K01610	0.459573	0.000578737	0.000575342
K01611	0.346381	2.7126e-05	2.19721e-05		K01611	0.357653	2.7126e-05	1.98162e-05		K01611	0.782522	2.19721e-05	1.98162e-05
K01613	0.0621119	0.000294136	9.58023e-05		K01613	0.0198094	0.000294136	7.75338e-05		K01613	0.309781	9.58023e-05	7.75338e-05
K01615	0.931311	1.6366e-05	1.98495e-05		K01615	0.527259	1.6366e-05	1.3648e-05		K01615	0.0484464	1.98495e-05	1.3648e-05
K01617	0.838101	0	2.17008e-08		K01617	0.828176	0	4.04866e-09		K01617	0.397401	2.17008e-08	4.04866e-09
K01619	0.065683	0.00076753	0.00110972		K01619	0.0198094	0.00076753	0.00114789		K01619	0.0626483	0.00110972	0.00114789
K01620	0.0562986	0.000619151	0.000553646		K01620	0.0222819	0.000619151	0.000549344		K01620	0.170298	0.000553646	0.000549344
K01621	0.646063	1.40151e-06	3.57249e-06		K01621	0.738728	1.40151e-06	2.00611e-06		K01621	0.0034733	3.57249e-06	2.00611e-06
K01622	0.918387	0	2.7126e-09		K01622	NA	0	0		K01622	0.392988	2.7126e-09	0
K01623	0.561879	6.86288e-05	4.35467e-05		K01623	0.182449	6.86288e-05	2.5294e-05		K01623	0.0134583	4.35467e-05	2.5294e-05
K01624	0.0607624	0.00190081	0.00231318		K01624	0.0179061	0.00190081	0.00235737		K01624	0.00762285	0.00231318	0.00235737
K01625	0.870454	0.00116402	0.00112995		K01625	0.196745	0.00116402	0.00111848		K01625	0.0114695	0.00112995	0.00111848
K01626	0.055233	0.000706587	0.000591267		K01626	0.026786	0.000706587	0.000559925		K01626	1.84993e-06	0.000591267	0.000559925
K01627	0.821126	2.28763e-05	2.07202e-05		K01627	0.577659	2.28763e-05	1.59679e-05		K01627	0.44249	2.07202e-05	1.59679e-05
K01628	0.0955073	0.000527375	0.000596612		K01628	0.0198094	0.000527375	0.000601904		K01628	0.519945	0.000596612	0.000601904
K01629	0.0584945	0.000124463	3.60762e-05		K01629	0.0338775	0.000124463	7.59123e-06		K01629	9.29605e-14	3.60762e-05	7.59123e-06
K01630	0.176572	4.61142e-06	1.62485e-06		K01630	0.309761	4.61142e-06	2.20247e-06		K01630	0.270462	1.62485e-06	2.20247e-06
K01631	0.917412	0	4.0689e-09		K01631	NA	0	0		K01631	0.562216	4.0689e-09	0
K01632	0.275113	4.79226e-06	5.75614e-06		K01632	8.30084e-10	4.79226e-06	0		K01632	0.000133138	5.75614e-06	0
K01633	0.697596	2.69904e-05	2.51892e-05		K01633	0.527106	2.69904e-05	2.05307e-05		K01633	0.369348	2.51892e-05	2.05307e-05
K01635	0.625436	2.2605e-07	1.93815e-06		K01635	0.0781306	2.2605e-07	2.00409e-07		K01635	0.0118219	1.93815e-06	2.00409e-07
K01636	0.103639	0.000115512	5.10104e-05		K01636	0.0276999	0.000115512	3.29682e-05		K01636	0.102363	5.10104e-05	3.29682e-05
K01637	0.0632167	9.042e-08	2.17008e-06		K01637	0.762502	9.042e-08	2.30773e-07		K01637	1.06091e-13	2.17008e-06	2.30773e-07
K01638	0.0632414	1.3563e-07	2.30028e-06		K01638	0.779695	1.3563e-07	3.21868e-07		K01638	3.27478e-12	2.30028e-06	3.21868e-07
K01639	0.937784	0.00055337	0.000537483		K01639	0.517673	0.00055337	0.000533832		K01639	0.0755968	0.000537483	0.000533832
K01640	0.918526	5.37999e-06	4.79045e-06		K01640	0.518558	5.37999e-06	3.41302e-06		K01640	0.0453603	4.79045e-06	3.41302e-06
K01641	0.987726	1.3563e-07	1.97477e-06		K01641	0.506477	1.3563e-07	2.08506e-07		K01641	0.0190216	1.97477e-06	2.08506e-07
K01643	0.0547633	0.000333605	0.00048817		K01643	0.0169298	0.000333605	0.000499788		K01643	0.558276	0.00048817	0.000499788
K01644	0.0549169	0.0003294	0.00048984		K01644	0.0172719	0.0003294	0.000499552		K01644	0.740022	0.00048984	0.000499552
K01646	0.918751	6.60066e-06	5.63271e-06		K01646	0.475323	6.60066e-06	1.65185e-06		K01646	4.2191e-06	5.63271e-06	1.65185e-06
K01647	0.0580093	0.000883449	0.000689605		K01647	0.0179061	0.000883449	0.000652016		K01647	0.0157757	0.000689605	0.000652016
K01648	0.917412	0	1.3563e-09		K01648	NA	0	0		K01648	0.562216	1.3563e-09	0
K01649	0.0961913	0.000715358	0.000637144		K01649	0.100773	0.000715358	0.000644034		K01649	0.105266	0.000637144	0.000644034
K01652	0.071041	0.00134753	0.00122034		K01652	0.0246798	0.00134753	0.00119921		K01652	0.0086369	0.00122034	0.00119921
K01653	0.159309	0.000652742	0.00061738		K01653	0.0948813	0.000652742	0.000618232		K01653	0.445701	0.00061738	0.000618232
K01654	0.127085	5.67838e-05	2.63434e-05		K01654	0.309733	5.67838e-05	3.64865e-05		K01654	0.0294966	2.63434e-05	3.64865e-05
K01657	0.198779	0.000570234	0.000595456		K01657	0.129696	0.000570234	0.000588031		K01657	0.182551	0.000595456	0.000588031
K01658	0.902724	0.00055979	0.000553804		K01658	0.911002	0.00055979	0.000554897		K01658	0.391035	0.000553804	0.000554897
K01659	0.946953	1.49193e-06	1.74963e-07		K01659	0.504373	1.49193e-06	2.83406e-08		K01659	0.000223	1.74963e-07	2.83406e-08
K01661	0.452318	5.68742e-05	1.96474e-05		K01661	0.379523	5.68742e-05	1.30954e-05		K01661	0.0588431	1.96474e-05	1.30954e-05
K01662	0.336377	0.000692301	0.000665819		K01662	0.249427	0.000692301	0.000659059		K01662	0.76452	0.000665819	0.000659059
K01664	0.674969	1.39247e-05	4.91916e-05		K01664	0.481005	1.39247e-05	3.47962e-05		K01664	0.950335	4.91916e-05	3.47962e-05
K01665	0.659652	2.65835e-05	6.14594e-05		K01665	0.626556	2.65835e-05	5.02924e-05		K01665	0.765698	6.14594e-05	5.02924e-05
K01666	0.773795	2.07062e-05	1.98644e-05		K01666	0.617713	2.07062e-05	1.82169e-05		K01666	0.963751	1.98644e-05	1.82169e-05
K01667	0.884791	7.36923e-06	1.31344e-05		K01667	0.303632	7.36923e-06	1.9634e-05		K01667	0.0028693	1.31344e-05	1.9634e-05
K01668	5.77736e-09	9.4941e-07	5.4252e-09		K01668	2.39852e-14	9.4941e-07	0		K01668	0.195647	5.4252e-09	0
K01669	0.923002	3.66201e-06	2.66106e-06		K01669	0.463512	3.66201e-06	5.2835e-07		K01669	2.66254e-06	2.66106e-06	5.2835e-07
K01673	0.987325	4.18193e-05	5.98006e-05		K01673	0.462537	4.18193e-05	3.67982e-05		K01673	0.0434962	5.98006e-05	3.67982e-05
K01674	0.627473	0	1.32917e-06		K01674	NA	0	0		K01674	0.000710738	1.32917e-06	0
K01676	0.924486	1.60043e-05	1.96677e-05		K01676	0.759349	1.60043e-05	1.60772e-05		K01676	0.549349	1.96677e-05	1.60772e-05
K01677	0.0578735	0.000632669	0.000587648		K01677	0.027537	0.000632669	0.000597906		K01677	0.00260606	0.000587648	0.000597906
K01678	0.129022	0.00060708	0.000579337		K01678	0.272589	0.00060708	0.000592371		K01678	0.00026645	0.000579337	0.000592371
K01679	0.0590055	2.19269e-05	5.54727e-06		K01679	0.0349494	2.19269e-05	1.27128e-06		K01679	9.41775e-09	5.54727e-06	1.27128e-06
K01681	0.0603284	0.000663547	0.000614473		K01681	0.0199642	0.000663547	0.000611689		K01681	0.94486	0.000614473	0.000611689
K01682	0.890835	0	1.22067e-08		K01682	0.671295	0	1.61946e-08		K01682	0.212596	1.22067e-08	1.61946e-08
K01684	0.428925	4.521e-06	1.67557e-05		K01684	0.442113	4.521e-06	1.6561e-05		K01684	0.91283	1.67557e-05	1.6561e-05
K01685	0.0586361	0.000672499	0.000988631		K01685	0.0168257	0.000672499	0.0010464		K01685	0.010523	0.000988631	0.0010464
K01686	0.0559829	0.000400425	0.000554588		K01686	0.0179061	0.000400425	0.000580583		K01686	0.00233792	0.000554588	0.000580583
K01687	0.0570324	0.00136317	0.00158836		K01687	0.0172719	0.00136317	0.00162859		K01687	0.0652539	0.00158836	0.00162859
K01689	0.064244	0.000749853	0.000644533		K01689	0.0246798	0.000749853	0.000638753		K01689	0.582107	0.000644533	0.000638753
K01690	0.631414	0	6.64587e-08		K01690	0.489218	0	4.25109e-08		K01690	0.570019	6.64587e-08	4.25109e-08
K01692	0.0574109	0.000385234	0.00052327		K01692	0.0284195	0.000385234	0.000556958		K01692	0.00118932	0.00052327	0.000556958
K01693	0.058892	0.000646639	0.000598157		K01693	0.0179482	0.000646639	0.000596999		K01693	0.917529	0.000598157	0.000596999
K01695	0.921151	0.000601293	0.000605885		K01695	0.364053	0.000601293	0.000591574		K01695	0.000330017	0.000605885	0.000591574
K01696	0.721696	0.00061038	0.000609585		K01696	0.112819	0.00061038	0.000591424		K01696	2.04416e-05	0.000609585	0.000591424
K01697	0.159172	4.521e-06	3.90614e-07		K01697	0.0140167	4.521e-06	2.02433e-09		K01697	0.271365	3.90614e-07	2.02433e-09
K01698	0.0714955	0.00032176	9.26733e-05		K01698	0.0179061	0.00032176	6.83008e-05		K01698	0.0496025	9.26733e-05	6.83008e-05
K01699	0.0778803	0	3.78408e-07		K01699	0.868581	0	4.04866e-09		K01699	2.36354e-18	3.78408e-07	4.04866e-09
K01703	0.0653787	0.00188426	0.00178607		K01703	0.0187945	0.00188426	0.0017787		K01703	0.996431	0.00178607	0.0017787
K01704	0.0956605	0.00216217	0.00224969		K01704	0.0189066	0.00216217	0.00227515		K01704	0.0100603	0.00224969	0.00227515
K01706	0.0613746	0.000280392	0.000468081		K01706	0.0198094	0.000280392	0.000496355		K01706	0.0564037	0.000468081	0.000496355
K01707	0.917412	0	1.3563e-09		K01707	NA	0	0		K01707	0.562216	1.3563e-09	0
K01708	0.650733	3.1647e-07	1.26136e-07		K01708	4.57184e-05	3.1647e-07	0		K01708	0.00107007	1.26136e-07	0
K01709	0.117316	0.00027872	0.000481542		K01709	0.0198094	0.00027872	0.000497784		K01709	0.487868	0.000481542	0.000497784
K01710	0.063292	0.000797504	0.000676272		K01710	0.0170747	0.000797504	0.000637267		K01710	0.000416084	0.000676272	0.000637267
K01711	0.0944056	0.000435056	0.00051983		K01711	0.0364034	0.000435056	0.000524973		K01711	0.959743	0.00051983	0.000524973
K01712	0.669108	1.21163e-05	1.4176e-05		K01712	0.0208939	1.21163e-05	2.07696e-06		K01712	2.71864e-14	1.4176e-05	2.07696e-06
K01713	0.0591309	7.41444e-06	6.16438e-06		K01713	0.00049494	7.41444e-06	3.03649e-08		K01713	0.000518516	6.16438e-06	3.03649e-08
K01714	0.419531	0.0016866	0.00171088		K01714	0.337158	0.0016866	0.00171387		K01714	0.617301	0.00171088	0.00171387
K01715	0.0556111	0.000391202	0.000555713		K01715	0.0296626	0.000391202	0.000579782		K01715	0.0260763	0.000555713	0.000579782
K01716	0.533007	0	8.40906e-08		K01716	0.490437	0	3.84622e-08		K01716	0.663459	8.40906e-08	3.84622e-08
K01719	0.923056	1.6999e-05	1.91672e-05		K01719	0.793917	1.6999e-05	1.60327e-05		K01719	0.741965	1.91672e-05	1.60327e-05
K01720	0.877303	0	2.7126e-08		K01720	NA	0	0		K01720	0.137318	2.7126e-08	0
K01724	0.15092	0	4.05534e-07		K01724	0.019271	0	4.75717e-07		K01724	0.0340907	4.05534e-07	4.75717e-07
K01726	0.0590946	0.000386726	0.000533366		K01726	0.026786	0.000386726	0.000572292		K01726	1.84158e-09	0.000533366	0.000572292
K01727	0.859749	8.1378e-07	9.61617e-07		K01727	4.57184e-05	8.1378e-07	0		K01727	4.06828e-12	9.61617e-07	0
K01728	0.909477	1.44672e-06	4.26285e-06		K01728	1.11161e-06	1.44672e-06	2.02433e-09		K01728	9.90522e-12	4.26285e-06	2.02433e-09
K01729	0.603889	0	7.18839e-08		K01729	0.868581	0	2.02433e-09		K01729	0.000705001	7.18839e-08	2.02433e-09
K01730	0.976764	6.3294e-06	1.09101e-05		K01730	0.71231	6.3294e-06	6.94547e-06		K01730	0.166463	1.09101e-05	6.94547e-06
K01733	0.0586718	0.000672951	0.000621874		K01733	0.0190278	0.000672951	0.000613459		K01733	0.101334	0.000621874	0.000613459
K01734	0.0676532	0.00101533	0.00110756		K01734	0.017837	0.00101533	0.00112744		K01734	0.0540178	0.00110756	0.00112744
K01735	0.0589217	0.000654686	0.000606347		K01735	0.017701	0.000654686	0.000606305		K01735	0.923665	0.000606347	0.000606305
K01736	0.0600258	0.000661558	0.000616605		K01736	0.0193118	0.000661558	0.000610752		K01736	0.450193	0.000616605	0.000610752
K01737	0.569191	7.84846e-05	6.27126e-05		K01737	0.551394	7.84846e-05	6.44688e-05		K01737	0.309895	6.27126e-05	6.44688e-05
K01738	0.218988	0.000707265	0.000669463		K01738	0.140945	0.000707265	0.000664441		K01738	0.477474	0.000669463	0.000664441
K01739	0.0762525	1.30205e-05	5.54862e-06		K01739	0.0351662	1.30205e-05	6.74101e-07		K01739	2.21876e-17	5.54862e-06	6.74101e-07
K01740	0.0647314	0.00136652	0.00119428		K01740	0.0284195	0.00136652	0.00116256		K01740	2.29571e-05	0.00119428	0.00116256
K01744	0.0609928	0.000130386	4.8485e-05		K01744	0.0296626	0.000130386	1.9638e-05		K01744	1.0075e-06	4.8485e-05	1.9638e-05
K01745	0.899804	2.01185e-05	3.14011e-05		K01745	0.0349464	2.01185e-05	2.11137e-06		K01745	5.49361e-19	3.14011e-05	2.11137e-06
K01746	0.918759	9.9462e-07	2.1104e-06		K01746	0.839646	9.9462e-07	1.8057e-06		K01746	0.178036	2.1104e-06	1.8057e-06
K01749	0.836976	0.000532574	0.00052895		K01749	0.892721	0.000532574	0.000528655		K01749	0.505151	0.00052895	0.000528655
K01750	0.0877768	1.3337e-05	5.75749e-06		K01750	0.0949981	1.3337e-05	7.84427e-06		K01750	0.117339	5.75749e-06	7.84427e-06
K01751	0.110906	0.000434152	0.000504613		K01751	0.0276726	0.000434152	0.000519831		K01751	0.493461	0.000504613	0.000519831
K01752	0.541322	0.00122686	0.00121206		K01752	0.490599	0.00122686	0.00121068		K01752	0.385746	0.00121206	0.00121068
K01753	0.749309	2.7126e-06	2.5078e-06		K01753	0.586654	2.7126e-06	2.65592e-06		K01753	0.383358	2.5078e-06	2.65592e-06
K01754	0.509307	0.000600524	0.000588382		K01754	0.0224571	0.000600524	0.000568792		K01754	1.12595e-07	0.000588382	0.000568792
K01755	0.132915	0.000654776	0.000619288		K01755	0.0657361	0.000654776	0.000618912		K01755	0.471411	0.000619288	0.000618912
K01756	0.145685	0.000659795	0.000585144		K01756	0.0222819	0.000659795	0.000580606		K01756	0.0310092	0.000585144	0.000580606
K01758	0.61387	2.07966e-06	8.62607e-07		K01758	0.429436	2.07966e-06	1.45549e-06		K01758	0.00546912	8.62607e-07	1.45549e-06
K01759	0.0556111	0.000952982	0.00109193		K01759	0.0246798	0.000952982	0.00111782		K01759	0.0418543	0.00109193	0.00111782
K01760	0.969538	1.11669e-05	3.69619e-05		K01760	0.45599	1.11669e-05	3.34156e-05		K01760	0.156021	3.69619e-05	3.34156e-05
K01761	0.234772	3.30033e-06	8.35481e-07		K01761	0.406897	3.30033e-06	1.53039e-06		K01761	0.00755971	8.35481e-07	1.53039e-06
K01766	0.676147	0	5.96772e-08		K01766	0.642155	0	2.22676e-08		K01766	0.692991	5.96772e-08	2.22676e-08
K01768	0.760978	1.04887e-05	3.30802e-06		K01768	0.287381	1.04887e-05	2.08506e-07		K01768	2.91739e-13	3.30802e-06	2.08506e-07
K01770	0.0590009	0.000658438	0.000611248		K01770	0.0211602	0.000658438	0.000611546		K01770	0.42496	0.000611248	0.000611546
K01771	0.831191	3.11949e-06	2.49559e-07		K01771	4.57184e-05	3.11949e-06	0		K01771	5.91878e-06	2.49559e-07	0
K01772	0.393943	4.61594e-05	8.43754e-06		K01772	0.435112	4.61594e-05	1.30367e-05		K01772	0.000149391	8.43754e-06	1.30367e-05
K01775	0.0793784	0.000669108	0.000623672		K01775	0.027591	0.000669108	0.000622236		K01775	0.867037	0.000623672	0.000622236
K01776	0.0664934	0.000657127	0.000614512		K01776	0.0195529	0.000657127	0.000612568		K01776	0.694543	0.000614512	0.000612568
K01777	0.611583	4.9731e-06	2.50509e-06		K01777	0.759488	4.9731e-06	5.47581e-06		K01777	3.2454e-06	2.50509e-06	5.47581e-06
K01778	0.18292	0.000890004	0.00109251		K01778	0.0246798	0.000890004	0.00111002		K01778	0.0804829	0.00109251	0.00111002
K01779	0.150119	0.000288937	0.000484275		K01779	0.0246798	0.000288937	0.000503153		K01779	0.201902	0.000484275	0.000503153
K01781	0.902669	4.521e-08	8.81595e-08		K01781	4.57184e-05	4.521e-08	0		K01781	2.94716e-07	8.81595e-08	0
K01782	0.148647	0	2.92961e-07		K01782	0.135585	0	2.22676e-07		K01782	0.819312	2.92961e-07	2.22676e-07
K01783	0.0559738	0.00100488	0.00114273		K01783	0.026786	0.00100488	0.00117024		K01783	0.00493747	0.00114273	0.00117024
K01784	0.0653787	0.000860346	0.000715066		K01784	0.0170737	0.000860346	0.000672158		K01784	0.00139037	0.000715066	0.000672158
K01785	0.987325	0.000666712	0.00070836		K01785	0.970531	0.000666712	0.000690393		K01785	0.865877	0.00070836	0.000690393
K01786	0.137603	0.000250916	0.00014411		K01786	0.0473518	0.000250916	0.000110611		K01786	0.223756	0.00014411	0.000110611
K01787	0.152391	5.73263e-05	1.86952e-05		K01787	0.074659	5.73263e-05	1.46541e-05		K01787	0.76018	1.86952e-05	1.46541e-05
K01788	0.858012	0.000547041	0.000564339		K01788	0.940577	0.000547041	0.000558486		K01788	0.131604	0.000564339	0.000558486
K01790	0.0583334	0.000736833	0.000638934		K01790	0.0198094	0.000736833	0.000606799		K01790	0.000158255	0.000638934	0.000606799
K01791	0.227013	0.000514625	0.000559287		K01791	0.027537	0.000514625	0.000583114		K01791	0.206101	0.000559287	0.000583114
K01792	0.937154	4.61142e-06	5.95416e-07		K01792	0.852068	4.61142e-06	2.06481e-07		K01792	0.757611	5.95416e-07	2.06481e-07
K01795	0.515646	1.14381e-05	4.55907e-05		K01795	0.238037	1.14381e-05	4.11485e-05		K01795	0.60498	4.55907e-05	4.11485e-05
K01796	0.0866828	1.58235e-06	1.39699e-07		K01796	2.39852e-14	1.58235e-06	0		K01796	1.33527e-08	1.39699e-07	0
K01797	0.635798	0	3.66201e-08		K01797	0.671295	0	1.8219e-08		K01797	0.297263	3.66201e-08	1.8219e-08
K01799	0.638902	1.13025e-06	2.15923e-06		K01799	0.811993	1.13025e-06	1.98182e-06		K01799	0.0473065	2.15923e-06	1.98182e-06
K01800	0.572433	0	7.45965e-08		K01800	0.490956	0	3.64379e-08		K01800	0.917505	7.45965e-08	3.64379e-08
K01802	0.080838	8.50852e-05	3.78584e-05		K01802	0.0266822	8.50852e-05	2.94965e-05		K01802	0.744715	3.78584e-05	2.94965e-05
K01803	0.0711399	0.000676884	0.000630467		K01803	0.018128	0.000676884	0.000618173		K01803	0.141797	0.000630467	0.000618173
K01804	0.836257	0.000576473	0.00057628		K01804	0.0474749	0.000576473	0.000540749		K01804	2.63467e-07	0.00057628	0.000540749
K01805	0.346648	2.93865e-05	2.15272e-05		K01805	0.0185178	2.93865e-05	4.85232e-06		K01805	2.46527e-11	2.15272e-05	4.85232e-06
K01807	0.187422	2.5408e-05	1.60654e-05		K01807	0.074729	2.5408e-05	8.01432e-06		K01807	0.0140681	1.60654e-05	8.01432e-06
K01808	0.254871	0.000746598	0.000706227		K01808	0.285093	0.000746598	0.000705863		K01808	0.380573	0.000706227	0.000705863
K01809	0.0602077	0.000540531	0.000592529		K01809	0.116329	0.000540531	0.000574241		K01809	0.000682595	0.000592529	0.000574241
K01810	0.097618	0.000667164	0.00062775		K01810	0.0198652	0.000667164	0.000611724		K01810	0.00588385	0.00062775	0.000611724
K01811	0.509099	0.000605226	0.000581453		K01811	0.0841546	0.000605226	0.000568144		K01811	0.00332322	0.000581453	0.000568144
K01812	0.072581	0.000363895	0.0005337		K01812	0.0246798	0.000363895	0.000562492		K01812	0.00110736	0.0005337	0.000562492
K01813	0.583025	1.91238e-05	3.78109e-05		K01813	0.758015	1.91238e-05	3.53508e-05		K01813	0.591195	3.78109e-05	3.53508e-05
K01814	0.0566922	0.000667028	0.000605138		K01814	0.0179399	0.000667028	0.000612946		K01814	0.0101754	0.000605138	0.000612946
K01815	0.0556872	0.000374203	0.000519017		K01815	0.026786	0.000374203	0.000535388		K01815	0.366903	0.000519017	0.000535388
K01816	0.29415	0	1.73606e-07		K01816	0.177028	0	1.94336e-07		K01816	0.475238	1.73606e-07	1.94336e-07
K01817	0.309095	0.000583932	0.000605199		K01817	0.234481	0.000583932	0.000604809		K01817	0.912406	0.000605199	0.000604809
K01818	0.105487	0.00013129	6.36023e-05		K01818	0.026786	0.00013129	2.90977e-05		K01818	3.90439e-06	6.36023e-05	2.90977e-05
K01819	0.89809	1.8084e-07	1.83914e-06		K01819	0.337722	1.8084e-07	1.88263e-07		K01819	0.0327247	1.83914e-06	1.88263e-07
K01820	0.453538	0	1.15286e-07		K01820	0.214979	0	1.80165e-07		K01820	0.0682616	1.15286e-07	1.80165e-07
K01821	0.897405	3.70722e-06	6.14133e-06		K01821	0.108612	3.70722e-06	4.79766e-07		K01821	9.6175e-18	6.14133e-06	4.79766e-07
K01822	0.726138	4.83747e-06	7.54103e-07		K01822	0.00472464	4.83747e-06	1.01216e-08		K01822	2.4576e-09	7.54103e-07	1.01216e-08
K01823	0.412248	5.10873e-06	4.47715e-06		K01823	0.031588	5.10873e-06	9.27142e-07		K01823	1.6512e-14	4.47715e-06	9.27142e-07
K01825	0.339268	0	1.96664e-07		K01825	0.310096	0	1.11338e-07		K01825	0.799878	1.96664e-07	1.11338e-07
K01826	0.417679	5.01831e-06	5.88092e-06		K01826	0.0316284	5.01831e-06	3.23893e-08		K01826	0.00728073	5.88092e-06	3.23893e-08
K01828	0.90759	1.8084e-07	6.07622e-07		K01828	4.57184e-05	1.8084e-07	0		K01828	8.67537e-07	6.07622e-07	0
K01829	0.917412	0	1.3563e-09		K01829	NA	0	0		K01829	0.562216	1.3563e-09	0
K01834	0.0805636	0.00199742	0.00186699		K01834	0.0168995	0.00199742	0.00180648		K01834	0.000121077	0.00186699	0.00180648
K01835	0.201776	1.4648e-05	1.2242e-05		K01835	0.456145	1.4648e-05	9.39693e-06		K01835	0.0159482	1.2242e-05	9.39693e-06
K01838	0.10745	0.000284326	0.000484949		K01838	0.0179061	0.000284326	0.000508574		K01838	0.145792	0.000484949	0.000508574
K01839	0.424973	0.000564356	0.000590551		K01839	0.408219	0.000564356	0.000585003		K01839	0.344113	0.000590551	0.000585003
K01840	0.384834	0.00109377	0.00113284		K01840	0.28533	0.00109377	0.00112815		K01840	0.215102	0.00113284	0.00112815
K01841	0.709937	1.07148e-05	1.22257e-05		K01841	0.337639	1.07148e-05	8.30582e-06		K01841	0.468886	1.22257e-05	8.30582e-06
K01843	0.332125	1.96211e-05	1.56219e-05		K01843	0.0345034	1.96211e-05	2.4879e-06		K01843	4.79485e-16	1.56219e-05	2.4879e-06
K01844	0.856751	1.58235e-06	2.49017e-06		K01844	0.778921	1.58235e-06	3.13973e-06		K01844	0.772627	2.49017e-06	3.13973e-06
K01845	0.114094	0.000331615	9.45233e-05		K01845	0.0198094	0.000331615	6.74344e-05		K01845	0.0228302	9.45233e-05	6.74344e-05
K01846	0.572171	9.08721e-06	2.992e-06		K01846	0.339923	9.08721e-06	3.64379e-07		K01846	0.0178482	2.992e-06	3.64379e-07
K01847	0.897012	2.28311e-05	2.22813e-05		K01847	0.693069	2.28311e-05	1.61865e-05		K01847	0.237413	2.22813e-05	1.61865e-05
K01848	0.711752	4.20453e-06	2.11312e-06		K01848	0.207764	4.20453e-06	2.59114e-07		K01848	1.72132e-07	2.11312e-06	2.59114e-07
K01849	0.738348	3.75243e-06	2.06971e-06		K01849	0.30972	3.75243e-06	2.83406e-07		K01849	3.50083e-05	2.06971e-06	2.83406e-07
K01850	0.187506	5.70098e-05	1.68412e-05		K01850	0.0796212	5.70098e-05	1.30104e-05		K01850	0.579449	1.68412e-05	1.30104e-05
K01854	0.47447	0.000634794	0.000627651		K01854	0.857201	0.000634794	0.000639722		K01854	0.000513518	0.000627651	0.000639722
K01857	NA	0	0		K01857	0.868581	0	2.02433e-09		K01857	0.367576	0	2.02433e-09
K01858	0.385702	1.65017e-05	1.68493e-05		K01858	0.0349274	1.65017e-05	1.43322e-06		K01858	4.57561e-17	1.68493e-05	1.43322e-06
K01865	0.303128	1.49193e-06	7.67666e-07		K01865	5.27221e-11	1.49193e-06	2.02433e-09		K01865	1.28578e-18	7.67666e-07	2.02433e-09
K01866	0.0590522	0.000664044	0.000617864		K01866	0.0175205	0.000664044	0.000613374		K01866	0.645981	0.000617864	0.000613374
K01867	0.0607819	0.00066201	0.000618463		K01867	0.0191272	0.00066201	0.000613776		K01867	0.569694	0.000618463	0.000613776
K01868	0.0724869	0.000662191	0.000622241		K01868	0.0474084	0.000662191	0.000623892		K01868	0.568448	0.000622241	0.000623892
K01869	0.0592914	0.000661422	0.000616204		K01869	0.0179399	0.000661422	0.000612845		K01869	0.912337	0.000616204	0.000612845
K01870	0.058025	0.000668837	0.000616086		K01870	0.0189066	0.000668837	0.000613578		K01870	0.875271	0.000616086	0.000613578
K01872	0.12671	0.000653963	0.000586445		K01872	0.0246798	0.000653963	0.000580442		K01872	0.00979405	0.000586445	0.000580442
K01873	0.0667402	0.000666531	0.000622443		K01873	0.0256841	0.000666531	0.000620548		K01873	0.909337	0.000622443	0.000620548
K01874	0.0589771	0.000718613	0.000623808		K01874	0.0618762	0.000718613	0.000634066		K01874	0.00330598	0.000623808	0.000634066
K01875	0.0583909	0.000664813	0.000618821		K01875	0.0193118	0.000664813	0.000615616		K01875	0.912191	0.000618821	0.000615616
K01876	0.393246	0.000675347	0.000661671		K01876	0.350354	0.000675347	0.000653963		K01876	0.656998	0.000661671	0.000653963
K01878	0.147721	5.4026e-05	1.12247e-05		K01878	0.250356	5.4026e-05	1.43768e-05		K01878	0.0169652	1.12247e-05	1.43768e-05
K01879	0.133024	5.44781e-05	1.08924e-05		K01879	0.261763	5.44781e-05	1.44881e-05		K01879	0.00644969	1.08924e-05	1.44881e-05
K01880	0.969106	0.000610064	0.00060597		K01880	0.832691	0.000610064	0.000598462		K01880	0.36178	0.00060597	0.000598462
K01881	0.0600138	0.000677155	0.000622822		K01881	0.0210534	0.000677155	0.000621588		K01881	0.662989	0.000622822	0.000621588
K01883	0.0589974	0.000667028	0.000617384		K01883	0.0174452	0.000667028	0.000612675		K01883	0.570319	0.000617384	0.000612675
K01885	0.0568341	0.000703061	0.000612951		K01885	0.0240467	0.000703061	0.000612131		K01885	0.278779	0.000612951	0.000612131
K01886	0.474857	0.000586238	0.000600076		K01886	0.378688	0.000586238	0.000600092		K01886	0.978164	0.000600076	0.000600092
K01887	0.0737234	0.000664542	0.000620642		K01887	0.0364253	0.000664542	0.000620675		K01887	0.67901	0.000620642	0.000620675
K01889	0.0590664	0.00066852	0.000617058		K01889	0.0178156	0.00066852	0.000611238		K01889	0.566574	0.000617058	0.000611238
K01890	0.0593775	0.00067051	0.000617469		K01890	0.0175205	0.00067051	0.000613027		K01890	0.814492	0.000617469	0.000613027
K01892	0.0602077	0.000667028	0.000619091		K01892	0.0196188	0.000667028	0.000614908		K01892	0.870315	0.000619091	0.000614908
K01893	0.912589	0.0006135	0.00060863		K01893	0.518504	0.0006135	0.000600511		K01893	0.107865	0.00060863	0.000600511
K01894	0.515887	1.98924e-06	4.44866e-07		K01894	0.328797	1.98924e-06	2.44944e-07		K01894	0.414355	4.44866e-07	2.44944e-07
K01895	0.0835762	9.62521e-05	4.1024e-05		K01895	0.0190278	9.62521e-05	3.20593e-05		K01895	0.310005	4.1024e-05	3.20593e-05
K01897	0.355059	0.000618156	0.000590876		K01897	0.182366	0.000618156	0.000578703		K01897	0.897344	0.000590876	0.000578703
K01902	0.606257	6.23898e-06	1.252e-05		K01902	0.0701819	6.23898e-06	1.34415e-06		K01902	9.79789e-20	1.252e-05	1.34415e-06
K01903	0.641335	7.09797e-06	1.22772e-05		K01903	0.0772246	7.09797e-06	1.45144e-06		K01903	1.13477e-19	1.22772e-05	1.45144e-06
K01905	0.167876	6.73629e-06	6.80863e-07		K01905	0.0208751	6.73629e-06	1.20852e-06		K01905	0.218646	6.80863e-07	1.20852e-06
K01906	0.55655	3.93327e-06	2.07921e-06		K01906	8.30084e-10	3.93327e-06	0		K01906	4.86753e-10	2.07921e-06	0
K01907	0.594688	0	6.37461e-08		K01907	0.521799	0	3.03649e-08		K01907	0.742095	6.37461e-08	3.03649e-08
K01908	0.569448	0	9.08721e-08		K01908	0.554071	0	2.83406e-08		K01908	0.328287	9.08721e-08	2.83406e-08
K01910	0.90578	6.19377e-06	5.57168e-06		K01910	0.487795	6.19377e-06	1.54659e-06		K01910	1.41038e-06	5.57168e-06	1.54659e-06
K01911	0.629659	1.66825e-05	1.30869e-05		K01911	0.0178763	1.66825e-05	1.08909e-06		K01911	9.91073e-23	1.30869e-05	1.08909e-06
K01912	0.204984	0.000692029	0.000603501		K01912	0.107013	0.000692029	0.000607118		K01912	0.810155	0.000603501	0.000607118
K01913	0.917412	0	1.3563e-09		K01913	NA	0	0		K01913	0.562216	1.3563e-09	0
K01914	0.890256	0.000577603	0.000559235		K01914	0.81266	0.000577603	0.000562897		K01914	0.619202	0.000559235	0.000562897
K01915	0.060922	0.0015304	0.00127594		K01915	0.0222819	0.0015304	0.00121822		K01915	3.2165e-07	0.00127594	0.00121822
K01916	0.928444	4.34016e-06	5.24481e-06		K01916	0.47599	4.34016e-06	2.31988e-06		K01916	0.00375423	5.24481e-06	2.31988e-06
K01917	0.800284	6.05814e-06	7.16805e-06		K01917	4.54172e-05	6.05814e-06	6.07299e-09		K01917	1.02023e-19	7.16805e-06	6.07299e-09
K01918	0.0584945	0.000235363	8.33813e-05		K01918	0.0198094	0.000235363	5.92055e-05		K01918	0.0689662	8.33813e-05	5.92055e-05
K01919	0.584305	5.12681e-05	1.37081e-05		K01919	0.476018	5.12681e-05	1.30508e-05		K01919	0.010178	1.37081e-05	1.30508e-05
K01920	0.518781	0	8.27343e-08		K01920	0.479755	0	4.25109e-08		K01920	0.668878	8.27343e-08	4.25109e-08
K01921	0.0629374	0.0007211	0.000625094		K01921	0.0189066	0.0007211	0.000630477		K01921	0.124249	0.000625094	0.000630477
K01922	0.0617075	2.89344e-06	2.30571e-07		K01922	0.0168147	2.89344e-06	1.78141e-07		K01922	0.0496602	2.30571e-07	1.78141e-07
K01923	0.056655	0.000662598	0.000608484		K01923	0.0178689	0.000662598	0.000606284		K01923	0.854993	0.000608484	0.000606284
K01924	0.0591866	0.000665401	0.000615877		K01924	0.017701	0.000665401	0.000611408		K01924	0.789269	0.000615877	0.000611408
K01925	0.059494	0.000665265	0.000615597		K01925	0.018405	0.000665265	0.000612663		K01925	0.963531	0.000615597	0.000612663
K01926	0.76804	0.00061454	0.000603738		K01926	0.429777	0.00061454	0.000598912		K01926	0.204997	0.000603738	0.000598912
K01928	0.0588616	0.000670555	0.000620774		K01928	0.0173207	0.000670555	0.000615465		K01928	0.616522	0.000620774	0.000615465
K01929	0.0581611	0.000664858	0.000620302		K01929	0.0181543	0.000664858	0.000612531		K01929	0.13552	0.000620302	0.000612531
K01930	2.06347e-13	9.042e-08	0		K01930	1.43922e-09	9.042e-08	0		K01930	NA	0	0
K01932	0.190414	5.8773e-07	2.4549e-07		K01932	2.39852e-14	5.8773e-07	0		K01932	1.04626e-12	2.4549e-07	0
K01933	0.0661717	0.000667752	0.000621797		K01933	0.0189066	0.000667752	0.00062061		K01933	0.801948	0.000621797	0.00062061
K01934	0.128645	0.00066626	0.000603145		K01934	0.0284195	0.00066626	0.000597242		K01934	0.00297672	0.000603145	0.000597242
K01935	0.0576398	0.00013346	3.96677e-05		K01935	0.0284195	0.00013346	1.61886e-05		K01935	9.30896e-06	3.96677e-05	1.61886e-05
K01937	0.0596045	0.000665582	0.000616602		K01937	0.0183044	0.000665582	0.000610345		K01937	0.375835	0.000616602	0.000610345
K01938	0.0799397	0.000655093	0.000584735		K01938	0.0198094	0.000655093	0.000579053		K01938	0.0246047	0.000584735	0.000579053
K01939	0.135564	0.000663412	0.000586453		K01939	0.026786	0.000663412	0.000581764		K01939	0.0130366	0.000586453	0.000581764
K01940	0.0837873	0.000645554	0.0006052		K01940	0.0257096	0.000645554	0.000596238		K01940	0.0816577	0.0006052	0.000596238
K01941	0.169016	4.521e-06	3.64845e-07		K01941	0.0253923	4.521e-06	1.84214e-07		K01941	1.86027e-05	3.64845e-07	1.84214e-07
K01945	0.0678132	0.000660835	0.000617134		K01945	0.0198652	0.000660835	0.000613849		K01945	0.772759	0.000617134	0.000613849
K01950	0.066108	0.000656766	0.000611048		K01950	0.0191272	0.000656766	0.00061055		K01950	0.509286	0.000611048	0.00061055
K01951	0.0572107	0.000681722	0.000602357		K01951	0.0179061	0.000681722	0.000587573		K01951	0.00245301	0.000602357	0.000587573
K01952	0.0666784	0.000667345	0.000621609		K01952	0.0178689	0.000667345	0.000614074		K01952	0.369229	0.000621609	0.000614074
K01953	0.05511	0.000765496	0.000643986		K01953	0.0169298	0.000765496	0.000640979		K01953	0.497323	0.000643986	0.000640979
K01955	0.0581705	0.00107148	0.00115998		K01955	0.027591	0.00107148	0.0011563		K01955	0.400906	0.00115998	0.0011563
K01956	0.0913142	0.00068353	0.00060603		K01956	0.0246798	0.00068353	0.000606649		K01956	0.517171	0.00060603	0.000606649
K01958	0.917329	1.94403e-05	4.10755e-05		K01958	0.738302	1.94403e-05	3.81302e-05		K01958	0.35544	4.10755e-05	3.81302e-05
K01959	0.917412	0	1.3563e-09		K01959	NA	0	0		K01959	0.562216	1.3563e-09	0
K01960	0.90117	1.37891e-05	1.71179e-05		K01960	0.972511	1.37891e-05	1.61218e-05		K01960	0.880615	1.71179e-05	1.61218e-05
K01961	0.0655352	0.00145459	0.00127523		K01961	0.0197519	0.00145459	0.00124571		K01961	0.0509931	0.00127523	0.00124571
K01962	0.474168	6.42886e-05	6.10484e-05		K01962	0.364053	6.42886e-05	5.16507e-05		K01962	0.588049	6.10484e-05	5.16507e-05
K01963	0.951257	0.000577151	0.000577237		K01963	0.787589	0.000577151	0.000568826		K01963	0.00564418	0.000577237	0.000568826
K01964	0.260172	3.20991e-06	1.39699e-07		K01964	1.11161e-06	3.20991e-06	2.02433e-09		K01964	2.75529e-09	1.39699e-07	2.02433e-09
K01965	0.731121	0	2.17008e-08		K01965	0.590967	0	3.23893e-08		K01965	0.689395	2.17008e-08	3.23893e-08
K01966	0.0681445	7.2336e-07	5.82531e-06		K01966	0.0494458	7.2336e-07	2.28749e-07		K01966	3.08038e-23	5.82531e-06	2.28749e-07
K01968	0.879867	0	1.08504e-08		K01968	0.868581	0	2.02433e-09		K01968	0.378382	1.08504e-08	2.02433e-09
K01969	0.870561	9.042e-08	6.64587e-08		K01969	0.0271954	9.042e-08	4.04866e-09		K01969	0.000257508	6.64587e-08	4.04866e-09
K01971	0.385526	5.78688e-06	1.66323e-05		K01971	0.864561	5.78688e-06	1.01034e-05		K01971	0.00224789	1.66323e-05	1.01034e-05
K01972	0.193131	0.000661241	0.000621723		K01972	0.103798	0.000661241	0.000618859		K01972	0.4187	0.000621723	0.000618859
K01974	0.399735	0	1.19354e-07		K01974	0.23873	0	1.61946e-07		K01974	0.440158	1.19354e-07	1.61946e-07
K01975	0.497785	7.50486e-06	1.74908e-05		K01975	0.778003	7.50486e-06	1.1231e-05		K01975	0.0138888	1.74908e-05	1.1231e-05
K01989	0.147481	0.00104132	0.00110889		K01989	0.0316813	0.00104132	0.00112406		K01989	0.425787	0.00110889	0.00112406
K01990	0.0831558	0.00278706	0.00256581		K01990	0.0209633	0.00278706	0.0025276		K01990	0.244143	0.00256581	0.0025276
K01991	0.915189	2.13843e-05	3.21077e-05		K01991	0.539221	2.13843e-05	1.614e-05		K01991	0.0174906	3.21077e-05	1.614e-05
K01992	0.0590512	0.0016262	0.00174313		K01992	0.0172719	0.0016262	0.00174958		K01992	0.939417	0.00174313	0.00174958
K01993	0.82089	3.39979e-05	3.22026e-05		K01993	0.229929	3.39979e-05	1.60489e-05		K01993	0.00491277	3.22026e-05	1.60489e-05
K01994	0.174293	3.1647e-07	2.68547e-06		K01994	0.476739	3.1647e-07	1.86238e-07		K01994	7.10532e-17	2.68547e-06	1.86238e-07
K01995	0.0555451	0.00112541	0.00149525		K01995	0.0170747	0.00112541	0.00155889		K01995	0.0471512	0.00149525	0.00155889
K01996	0.0607349	0.000853791	0.00103073		K01996	0.0173207	0.000853791	0.00106235		K01996	0.0967978	0.00103073	0.00106235
K01997	0.162307	0.000965912	0.00104772		K01997	0.0947925	0.000965912	0.00106365		K01997	0.504991	0.00104772	0.00106365
K01998	0.151605	0.000957457	0.00104124		K01998	0.0794668	0.000957457	0.00106056		K01998	0.350663	0.00104124	0.00106056
K01999	0.110741	0.000958949	0.00105343		K01999	0.0701536	0.000958949	0.00106472		K01999	0.610064	0.00105343	0.00106472
K02000	0.95765	6.69108e-06	1.20412e-05		K02000	0.0300016	6.69108e-06	2.38871e-07		K02000	2.77129e-21	1.20412e-05	2.38871e-07
K02001	0.755997	6.91713e-06	1.45368e-05		K02001	0.0316366	6.91713e-06	2.36846e-07		K02001	4.99124e-24	1.45368e-05	2.36846e-07
K02002	0.703674	6.82671e-06	1.41747e-05		K02002	0.021909	6.82671e-06	2.79357e-07		K02002	1.42552e-23	1.41747e-05	2.79357e-07
K02003	0.0664452	0.00600262	0.00543652		K02003	0.0168257	0.00600262	0.00539101		K02003	0.361246	0.00543652	0.00539101
K02004	0.07854	0.004244	0.0037517		K02004	0.0179061	0.004244	0.00367554		K02004	0.0263207	0.0037517	0.00367554
K02005	0.442198	0.000593562	0.000572681		K02005	0.0542628	0.000593562	0.000537846		K02005	0.00261733	0.000572681	0.000537846
K02006	0.0565737	0.00273204	0.00242232		K02006	0.017178	0.00273204	0.00243978		K02006	0.201316	0.00242232	0.00243978
K02007	0.0700808	0.000437135	0.000532142		K02007	0.0197519	0.000437135	0.000535504		K02007	0.659032	0.000532142	0.000535504
K02008	0.0581476	0.00197333	0.00178016		K02008	0.0679147	0.00197333	0.00181943		K02008	0.00128053	0.00178016	0.00181943
K02009	0.599068	1.55522e-05	3.06198e-05		K02009	0.611457	1.55522e-05	3.07475e-05		K02009	0.829314	3.06198e-05	3.07475e-05
K02010	0.0547196	0.000651431	0.000967013		K02010	0.0168257	0.000651431	0.00102641		K02010	0.0252692	0.000967013	0.00102641
K02011	0.0556111	0.000668113	0.000983111		K02011	0.0168257	0.000668113	0.00104187		K02011	0.00677994	0.000983111	0.00104187
K02012	0.0567108	0.000771328	0.0010134		K02012	0.0170747	0.000771328	0.00106024		K02012	0.0177224	0.0010134	0.00106024
K02013	0.159955	0.00137366	0.00118628		K02013	0.0222819	0.00137366	0.00116848		K02013	0.000161502	0.00118628	0.00116848
K02014	0.857767	9.28613e-05	9.28713e-05		K02014	0.141147	9.28613e-05	3.45593e-05		K02014	1.46895e-05	9.28713e-05	3.45593e-05
K02015	0.159955	0.00142362	0.00122066		K02015	0.0198094	0.00142362	0.00120603		K02015	0.076679	0.00122066	0.00120603
K02016	0.0573864	0.00132529	0.00119965		K02016	0.0222819	0.00132529	0.00115752		K02016	4.82155e-09	0.00119965	0.00115752
K02017	0.64087	2.21529e-06	1.09182e-06		K02017	0.468984	2.21529e-06	5.44544e-07		K02017	0.922816	1.09182e-06	5.44544e-07
K02018	0.904154	0.000598038	0.000594845		K02018	0.568013	0.000598038	0.000608784		K02018	0.0247062	0.000594845	0.000608784
K02019	0.064244	0.000340748	0.000517693		K02019	0.026786	0.000340748	0.000557986		K02019	3.14292e-05	0.000517693	0.000557986
K02020	0.377297	0.000604141	0.000562633		K02020	0.526874	0.000604141	0.000590685		K02020	7.38135e-06	0.000562633	0.000590685
K02022	0.198784	9.17763e-06	8.93124e-06		K02022	0.0349859	9.17763e-06	5.60739e-07		K02022	1.3196e-14	8.93124e-06	5.60739e-07
K02023	0.584525	9.35847e-06	8.46467e-06		K02023	0.64644	9.35847e-06	9.73702e-06		K02023	0.936459	8.46467e-06	9.73702e-06
K02024	0.631414	0	5.69646e-08		K02024	0.537085	0	3.44136e-08		K02024	0.984526	5.69646e-08	3.44136e-08
K02025	0.0745254	0.0101874	0.0116794		K02025	0.0177732	0.0101874	0.0120188		K02025	0.0962392	0.0116794	0.0120188
K02026	0.0565952	0.00948904	0.0111663		K02026	0.016745	0.00948904	0.0115303		K02026	0.0217845	0.0111663	0.0115303
K02027	0.0831558	0.00656779	0.0073703		K02027	0.0209491	0.00656779	0.00755145		K02027	0.217486	0.0073703	0.00755145
K02028	0.621567	0.00164944	0.00163802		K02028	0.911002	0.00164944	0.00162158		K02028	0.0471779	0.00163802	0.00162158
K02029	0.622223	0.00115263	0.0011275		K02029	0.592818	0.00115263	0.00113806		K02029	0.297704	0.0011275	0.00113806
K02030	0.0596389	0.00200366	0.0018103		K02030	0.0222819	0.00200366	0.00176885		K02030	2.23491e-05	0.0018103	0.00176885
K02031	0.156416	0.00241304	0.00261783		K02031	0.050695	0.00241304	0.00268232		K02031	0.245601	0.00261783	0.00268232
K02032	0.186713	0.00249907	0.00265141		K02032	0.0616816	0.00249907	0.00271897		K02032	0.0870629	0.00265141	0.00271897
K02033	0.0792471	0.00278331	0.00313714		K02033	0.0274717	0.00278331	0.0032179		K02033	0.115072	0.00313714	0.0032179
K02034	0.0802871	0.00278209	0.00313341		K02034	0.0256258	0.00278209	0.00321849		K02034	0.103013	0.00313341	0.00321849
K02035	0.354886	0.00258027	0.00269331		K02035	0.106847	0.00258027	0.00274072		K02035	0.41804	0.00269331	0.00274072
K02036	0.640363	0.000625526	0.000617814		K02036	0.126653	0.000625526	0.000599092		K02036	5.78958e-06	0.000617814	0.000599092
K02037	0.0573782	0.000655907	0.000607408		K02037	0.026786	0.000655907	0.000604954		K02037	0.99873	0.000607408	0.000604954
K02038	0.668917	0.000623717	0.000614691		K02038	0.141012	0.000623717	0.00059995		K02038	0.000572424	0.000614691	0.00059995
K02039	0.628287	0.000622858	0.00061243		K02039	0.238384	0.000622858	0.000602454		K02039	0.0420009	0.00061243	0.000602454
K02040	0.0583186	0.000694064	0.000631629		K02040	0.0304176	0.000694064	0.000613618		K02040	0.000997476	0.000631629	0.000613618
K02041	0.371307	5.15394e-06	1.10674e-05		K02041	0.866943	5.15394e-06	9.11353e-06		K02041	0.0269997	1.10674e-05	9.11353e-06
K02042	0.0581438	0.00033912	0.000483109		K02042	0.0222819	0.00033912	0.00051826		K02042	0.0032354	0.000483109	0.00051826
K02043	0.616408	0	6.23898e-08		K02043	0.615437	0	2.02433e-08		K02043	0.339753	6.23898e-08	2.02433e-08
K02044	0.434232	5.33478e-06	1.0925e-05		K02044	0.951072	5.33478e-06	8.99004e-06		K02044	0.027111	1.0925e-05	8.99004e-06
K02045	0.0960399	0.000118134	5.11352e-05		K02045	0.027591	0.000118134	3.43508e-05		K02045	0.135091	5.11352e-05	3.43508e-05
K02046	0.092873	0.000123423	5.11054e-05		K02046	0.0211154	0.000123423	3.37456e-05		K02046	0.138138	5.11054e-05	3.37456e-05
K02047	0.0925389	0.000121931	5.17686e-05		K02047	0.0241902	0.000121931	3.44217e-05		K02047	0.161457	5.17686e-05	3.44217e-05
K02048	0.0928002	0.000123875	5.12926e-05		K02048	0.0241147	0.000123875	3.43711e-05		K02048	0.155925	5.12926e-05	3.43711e-05
K02049	0.106895	0.00229007	0.00257529		K02049	0.041521	0.00229007	0.00264744		K02049	0.136399	0.00257529	0.00264744
K02050	0.181042	0.00240775	0.00259387		K02050	0.0617525	0.00240775	0.00267192		K02050	0.0567632	0.00259387	0.00267192
K02051	0.508899	0.00156372	0.00161036		K02051	0.221111	0.00156372	0.00164667		K02051	0.193662	0.00161036	0.00164667
K02052	0.0896941	0.000283874	0.000472251		K02052	0.0179061	0.000283874	0.000497525		K02052	0.0976409	0.000472251	0.000497525
K02053	0.0847512	0.000284778	0.000472048		K02053	0.0222819	0.000284778	0.000497584		K02053	0.0959251	0.000472048	0.000497584
K02054	0.0737366	0.000286767	0.000471548		K02054	0.0179061	0.000286767	0.000497211		K02054	0.0614746	0.000471548	0.000497211
K02055	0.0714955	0.000287445	0.000471324		K02055	0.0179061	0.000287445	0.00049806		K02055	0.0446647	0.000471324	0.00049806
K02056	0.0696305	0.00220073	0.00256388		K02056	0.0196188	0.00220073	0.00263881		K02056	0.103064	0.00256388	0.00263881
K02057	0.0673402	0.00465053	0.00557481		K02057	0.0195529	0.00465053	0.00574928		K02057	0.0997408	0.00557481	0.00574928
K02058	0.05511	0.000847688	0.0010245		K02058	0.0179061	0.000847688	0.00106251		K02058	0.0202693	0.0010245	0.00106251
K02062	0.619183	0	6.7815e-08		K02062	0.642607	0	2.02433e-08		K02062	0.289131	6.7815e-08	2.02433e-08
K02063	0.660101	9.042e-08	5.96772e-08		K02063	0.448777	9.042e-08	2.22676e-08		K02063	0.566803	5.96772e-08	2.22676e-08
K02064	0.616079	9.042e-08	4.74705e-08		K02064	0.569414	9.042e-08	3.23893e-08		K02064	0.768602	4.74705e-08	3.23893e-08
K02065	0.892222	2.12487e-05	2.06008e-05		K02065	0.628137	2.12487e-05	1.61967e-05		K02065	0.414193	2.06008e-05	1.61967e-05
K02066	0.833151	2.12035e-05	2.03743e-05		K02066	0.5533	2.12035e-05	1.58282e-05		K02066	0.447493	2.03743e-05	1.58282e-05
K02067	0.625184	5.74167e-06	2.6041e-06		K02067	0.138822	5.74167e-06	8.70461e-08		K02067	2.89281e-07	2.6041e-06	8.70461e-08
K02068	0.292384	1.54166e-05	1.4625e-05		K02068	0.0314038	1.54166e-05	4.77741e-07		K02068	4.45339e-21	1.4625e-05	4.77741e-07
K02069	0.5909	2.66739e-05	2.48067e-05		K02069	0.0352599	2.66739e-05	7.40904e-07		K02069	3.46113e-22	2.48067e-05	7.40904e-07
K02071	0.442386	0.00060812	0.00058523		K02071	0.297694	0.00060812	0.000575766		K02071	0.066762	0.00058523	0.000575766
K02072	0.417342	0.000607577	0.00058451		K02072	0.272589	0.000607577	0.000574602		K02072	0.0708704	0.00058451	0.000574602
K02073	0.268135	0.000619377	0.000597971		K02073	0.0388362	0.000619377	0.000578294		K02073	0.0107738	0.000597971	0.000578294
K02074	0.823454	4.56621e-06	9.73281e-06		K02074	0.000779036	4.56621e-06	3.23893e-08		K02074	2.77855e-12	9.73281e-06	3.23893e-08
K02075	0.823778	4.83747e-06	9.74095e-06		K02075	0.000293439	4.83747e-06	2.63163e-08		K02075	3.11935e-13	9.74095e-06	2.63163e-08
K02076	0.077979	1.49193e-06	1.44243e-05		K02076	0.152861	1.49193e-06	8.92526e-06		K02076	0.0263206	1.44243e-05	8.92526e-06
K02077	0.623023	1.15738e-05	1.55771e-05		K02077	0.0319418	1.15738e-05	2.44944e-07		K02077	3.31295e-12	1.55771e-05	2.44944e-07
K02078	0.41678	0.00177128	0.00170826		K02078	0.112712	0.00177128	0.00170845		K02078	0.384842	0.00170826	0.00170845
K02081	0.0555312	0.000297256	0.000469704		K02081	0.0168257	0.000297256	0.00049773		K02081	0.0700096	0.000469704	0.00049773
K02082	0.115999	1.34274e-05	2.23925e-06		K02082	0.108794	1.34274e-05	1.96157e-06		K02082	0.0358462	2.23925e-06	1.96157e-06
K02083	0.442093	5.01831e-06	2.43998e-06		K02083	0.602653	5.01831e-06	2.68831e-06		K02083	0.195618	2.43998e-06	2.68831e-06
K02086	0.240209	4.521e-07	4.58701e-06		K02086	0.595974	4.521e-07	5.22277e-07		K02086	1.05915e-10	4.58701e-06	5.22277e-07
K02092	NA	0	0		K02092	0.76773	0	8.09731e-09		K02092	0.0367943	0	8.09731e-09
K02093	0.912694	0	4.0689e-09		K02093	0.828176	0	4.04866e-09		K02093	0.999037	4.0689e-09	4.04866e-09
K02094	0.895842	0	8.1378e-09		K02094	0.76773	0	8.09731e-09		K02094	0.694196	8.1378e-09	8.09731e-09
K02095	0.918387	0	2.7126e-09		K02095	0.868581	0	2.02433e-09		K02095	0.875876	2.7126e-09	2.02433e-09
K02096	0.895842	0	6.7815e-09		K02096	0.702886	0	1.2146e-08		K02096	0.332349	6.7815e-09	1.2146e-08
K02097	0.918387	0	2.7126e-09		K02097	0.828176	0	4.04866e-09		K02097	0.789054	2.7126e-09	4.04866e-09
K02099	0.0554438	0.000739862	0.000571641		K02099	0.0222819	0.000739862	0.000546862		K02099	0.0159141	0.000571641	0.000546862
K02102	0.0570562	0.000107329	1.81527e-05		K02102	0.00986005	0.000107329	9.31191e-08		K02102	1.71928e-14	1.81527e-05	9.31191e-08
K02103	0.0772152	0.000408201	0.000536701		K02103	0.0246798	0.000408201	0.000547299		K02103	0.154556	0.000536701	0.000547299
K02106	0.463305	6.7815e-07	1.83779e-06		K02106	0.67149	6.7815e-07	1.78343e-06		K02106	0.283457	1.83779e-06	1.78343e-06
K02108	0.0624133	0.000795922	0.000660715		K02108	0.0170969	0.000795922	0.000641026		K02108	0.361246	0.000660715	0.000641026
K02109	0.0913142	0.000793029	0.000633738		K02109	0.0222819	0.000793029	0.000614167		K02109	0.00415328	0.000633738	0.000614167
K02110	0.0599752	0.000816176	0.000659103		K02110	0.0172616	0.000816176	0.000640113		K02110	0.485952	0.000659103	0.000640113
K02111	0.0942338	0.000788779	0.000627405		K02111	0.0246798	0.000788779	0.000607025		K02111	0.0130854	0.000627405	0.000607025
K02112	0.0594526	0.000804919	0.00065991		K02112	0.0170737	0.000804919	0.000643123		K02112	0.517207	0.00065991	0.000643123
K02113	0.0638084	0.000795786	0.000653319		K02113	0.0169298	0.000795786	0.000634538		K02113	0.46144	0.000653319	0.000634538
K02114	0.0598045	0.000817668	0.000661765		K02114	0.0172616	0.000817668	0.000641514		K02114	0.303352	0.000661765	0.000641514
K02115	0.0628958	0.000807993	0.000662182		K02115	0.0176068	0.000807993	0.000642617		K02115	0.293739	0.000662182	0.000642617
K02116	0.520472	6.91713e-06	6.21321e-06		K02116	0.505854	6.91713e-06	7.18839e-06		K02116	0.568917	6.21321e-06	7.18839e-06
K02117	0.341101	0.000590036	0.000613563		K02117	0.202176	0.000590036	0.000619025		K02117	0.47905	0.000613563	0.000619025
K02118	0.993062	0.00060708	0.00061462		K02118	0.645688	0.00060708	0.000619416		K02118	0.559615	0.00061462	0.000619416
K02119	0.741821	0.000573534	0.000586582		K02119	0.303347	0.000573534	0.000598074		K02119	0.0251947	0.000586582	0.000598074
K02120	0.389449	0.000592839	0.000614854		K02120	0.152827	0.000592839	0.000619999		K02120	0.47763	0.000614854	0.000619999
K02121	0.327639	0.000588453	0.000609017		K02121	0.409608	0.000588453	0.000601908		K02121	0.19222	0.000609017	0.000601908
K02122	0.897169	0.000586057	0.000597518		K02122	0.565493	0.000586057	0.000604315		K02122	0.613676	0.000597518	0.000604315
K02123	0.734045	0.000591256	0.000605969		K02123	0.303226	0.000591256	0.000618153		K02123	0.0411796	0.000605969	0.000618153
K02124	0.60591	0.000599485	0.000614515		K02124	0.480272	0.000599485	0.000619908		K02124	0.727294	0.000614515	0.000619908
K02160	0.0799982	0.000739003	0.000600163		K02160	0.0284195	0.000739003	0.000585976		K02160	0.0150163	0.000600163	0.000585976
K02167	0.572191	0	7.05276e-08		K02167	0.463694	0	5.06082e-08		K02167	0.815738	7.05276e-08	5.06082e-08
K02168	0.187014	3.1647e-07	2.19042e-06		K02168	0.00252881	3.1647e-07	8.09731e-09		K02168	2.07737e-23	2.19042e-06	8.09731e-09
K02169	0.897388	1.95759e-05	2.00448e-05		K02169	0.593764	1.95759e-05	1.57938e-05		K02169	0.517456	2.00448e-05	1.57938e-05
K02170	0.518517	0	1.03079e-07		K02170	0.548543	0	3.64379e-08		K02170	0.239766	1.03079e-07	3.64379e-08
K02173	0.837272	8.68032e-06	4.25607e-05		K02173	0.165046	8.68032e-06	4.10959e-05		K02173	0.0695491	4.25607e-05	4.10959e-05
K02182	0.436972	4.0689e-07	1.98562e-06		K02182	2.39852e-14	4.0689e-07	0		K02182	6.12217e-25	1.98562e-06	0
K02188	0.622879	0.000575162	0.00054344		K02188	0.112661	0.000575162	0.000532668		K02188	0.00425691	0.00054344	0.000532668
K02189	0.407708	0.000573851	0.000538124		K02189	0.211652	0.000573851	0.000531921		K02189	0.0476668	0.000538124	0.000531921
K02190	0.0594379	0.000619106	0.000548117		K02190	0.0296626	0.000619106	0.000544152		K02190	0.0397088	0.000548117	0.000544152
K02191	0.130825	7.41444e-06	3.47213e-06		K02191	0.0275469	7.41444e-06	1.56278e-06		K02191	1.89876e-05	3.47213e-06	1.56278e-06
K02192	0.639066	2.2605e-06	1.03364e-05		K02192	0.357897	2.2605e-06	8.5953e-06		K02192	0.697256	1.03364e-05	8.5953e-06
K02193	0.30022	1.98924e-06	3.0788e-07		K02193	0.0818874	1.98924e-06	5.87055e-08		K02193	0.00547316	3.0788e-07	5.87055e-08
K02194	0.254791	4.56621e-05	4.7579e-06		K02194	0.435495	4.56621e-05	1.26541e-05		K02194	6.44372e-11	4.7579e-06	1.26541e-05
K02195	0.304757	4.48935e-05	4.8447e-06		K02195	0.449709	4.48935e-05	1.2567e-05		K02195	4.51461e-11	4.8447e-06	1.2567e-05
K02196	0.572008	0	7.59528e-08		K02196	0.552704	0	3.23893e-08		K02196	0.409655	7.59528e-08	3.23893e-08
K02197	0.327736	4.47579e-05	4.31982e-06		K02197	0.449954	4.47579e-05	1.25083e-05		K02197	1.53308e-12	4.31982e-06	1.25083e-05
K02198	0.278896	4.39441e-05	4.71586e-06		K02198	0.434791	4.39441e-05	1.24071e-05		K02198	3.74691e-11	4.71586e-06	1.24071e-05
K02199	0.33024	1.8084e-06	3.03811e-07		K02199	0.0802384	1.8084e-06	4.25109e-08		K02199	0.00593159	3.03811e-07	4.25109e-08
K02200	0.291276	4.83747e-06	5.98128e-07		K02200	0.147287	4.83747e-06	7.69245e-08		K02200	0.035943	5.98128e-07	7.69245e-08
K02203	0.0772152	0.000748858	0.000571508		K02203	0.0246798	0.000748858	0.000564723		K02203	0.345437	0.000571508	0.000564723
K02204	0.984542	4.521e-08	1.33867e-06		K02204	0.989444	4.521e-08	6.47785e-08		K02204	0.768693	1.33867e-06	6.47785e-08
K02205	0.893518	0	1.89882e-08		K02205	NA	0	0		K02205	0.275253	1.89882e-08	0
K02217	0.0562224	0.000381346	0.000529719		K02217	0.0179061	0.000381346	0.000547905		K02217	0.0780913	0.000529719	0.000547905
K02221	0.385346	5.67386e-05	1.84389e-05		K02221	0.400826	5.67386e-05	1.764e-05		K02221	0.0418776	1.84389e-05	1.764e-05
K02224	0.568979	0.0010878	0.00109098		K02224	0.837348	0.0010878	0.00107831		K02224	0.0146065	0.00109098	0.00107831
K02225	0.918387	0	2.7126e-09		K02225	NA	0	0		K02225	0.392988	2.7126e-09	0
K02226	0.0795946	0.000307112	8.1694e-05		K02226	0.0246798	0.000307112	5.4171e-05		K02226	0.0122075	8.1694e-05	5.4171e-05
K02227	0.617886	0.000584746	0.000552432		K02227	0.100922	0.000584746	0.000541429		K02227	0.00528004	0.000552432	0.000541429
K02230	0.51576	1.37438e-05	1.30028e-05		K02230	0.0239119	1.37438e-05	2.14579e-07		K02230	2.19751e-25	1.30028e-05	2.14579e-07
K02231	0.458474	0.00107943	0.00109785		K02231	0.673255	0.00107943	0.00108828		K02231	0.0209419	0.00109785	0.00108828
K02232	0.849731	0.000570641	0.000546975		K02232	0.297293	0.000570641	0.000537326		K02232	0.00722835	0.000546975	0.000537326
K02233	0.73427	0.000578959	0.000554464		K02233	0.229573	0.000578959	0.000548963		K02233	0.0280801	0.000554464	0.000548963
K02234	0.895842	0	6.7815e-09		K02234	0.790063	0	8.09731e-09		K02234	0.921533	6.7815e-09	8.09731e-09
K02236	0.412414	7.6857e-07	4.74705e-06		K02236	0.867202	7.6857e-07	1.09516e-06		K02236	0.00034676	4.74705e-06	1.09516e-06
K02237	0.099848	0.000620507	0.000583833		K02237	0.0557518	0.000620507	0.000585181		K02237	0.622121	0.000583833	0.000585181
K02238	0.0970791	0.000835436	0.000635671		K02238	0.0198094	0.000835436	0.000597912		K02238	1.16298e-05	0.000635671	0.000597912
K02239	0.103271	1.8084e-07	2.05073e-06		K02239	0.726644	1.8084e-07	1.94336e-07		K02239	8.94066e-15	2.05073e-06	1.94336e-07
K02240	1.00033	1.09408e-05	4.76739e-06		K02240	0.556006	1.09408e-05	1.15184e-06		K02240	9.73283e-05	4.76739e-06	1.15184e-06
K02241	0.822517	6.60066e-06	6.06809e-06		K02241	0.272796	6.60066e-06	3.30573e-06		K02241	0.000312063	6.06809e-06	3.30573e-06
K02242	0.91849	4.02369e-06	4.70772e-06		K02242	0.400053	4.02369e-06	2.01218e-06		K02242	0.0103126	4.70772e-06	2.01218e-06
K02243	0.378271	1.10765e-05	2.60274e-06		K02243	0.375311	1.10765e-05	9.71678e-07		K02243	0.783301	2.60274e-06	9.71678e-07
K02244	0.954751	2.2605e-07	1.92459e-06		K02244	0.511794	2.2605e-07	2.5709e-07		K02244	0.0590161	1.92459e-06	2.5709e-07
K02245	0.958049	1.08504e-05	4.64261e-06		K02245	0.585179	1.08504e-05	1.1154e-06		K02245	0.00011031	4.64261e-06	1.1154e-06
K02246	0.668141	3.1647e-07	1.95985e-06		K02246	0.133629	3.1647e-07	2.7126e-07		K02246	0.0566557	1.95985e-06	2.7126e-07
K02247	0.917412	0	1.62756e-08		K02247	NA	0	0		K02247	0.562216	1.62756e-08	0
K02248	0.240393	1.3563e-07	1.35223e-06		K02248	0.0013989	1.3563e-07	2.42919e-08		K02248	0.0105562	1.35223e-06	2.42919e-08
K02249	0.893518	0	2.17008e-08		K02249	NA	0	0		K02249	0.275253	2.17008e-08	0
K02250	0.078705	9.042e-08	2.51187e-06		K02250	0.5928	9.042e-08	4.47377e-07		K02250	2.89218e-09	2.51187e-06	4.47377e-07
K02251	0.85826	0	1.08504e-08		K02251	0.396156	0	6.47785e-08		K02251	3.21101e-05	1.08504e-08	6.47785e-08
K02254	0.900991	0	1.76319e-08		K02254	NA	0	0		K02254	0.388023	1.76319e-08	0
K02258	0.437902	0	1.01723e-07		K02258	0.303947	0	7.28758e-08		K02258	0.814908	1.01723e-07	7.28758e-08
K02259	0.0588083	1.3563e-07	2.83874e-06		K02259	0.119611	1.3563e-07	7.04466e-07		K02259	3.05758e-08	2.83874e-06	7.04466e-07
K02274	0.616316	1.06696e-05	4.89489e-06		K02274	0.693276	1.06696e-05	1.6559e-06		K02274	8.8138e-05	4.89489e-06	1.6559e-06
K02275	0.822209	9.76536e-06	2.8089e-06		K02275	0.877465	9.76536e-06	1.38869e-06		K02275	0.0606492	2.8089e-06	1.38869e-06
K02276	0.0616549	9.042e-08	2.11176e-06		K02276	0.50304	9.042e-08	2.91503e-07		K02276	4.76571e-12	2.11176e-06	2.91503e-07
K02277	0.0699093	9.042e-08	2.03581e-06		K02277	0.873437	9.042e-08	1.8219e-07		K02277	9.46906e-15	2.03581e-06	1.8219e-07
K02278	0.17192	0.00044663	0.000501556		K02278	0.133538	0.00044663	0.000498153		K02278	0.468367	0.000501556	0.000498153
K02279	0.0572984	0.000354311	0.000486737		K02279	0.0198094	0.000354311	0.000521451		K02279	0.00192971	0.000486737	0.000521451
K02280	0.365993	2.39613e-06	4.20453e-07		K02280	0.0917888	2.39613e-06	8.70461e-08		K02280	0.00097321	4.20453e-07	8.70461e-08
K02281	0.259526	1.8084e-06	2.84823e-07		K02281	0.0464984	1.8084e-06	3.44136e-08		K02281	0.00666698	2.84823e-07	3.44136e-08
K02282	0.138337	4.55265e-05	4.66432e-06		K02282	0.409144	4.55265e-05	1.26642e-05		K02282	7.72295e-12	4.66432e-06	1.26642e-05
K02283	0.0573864	0.000982956	0.0010913		K02283	0.0175111	0.000982956	0.00112747		K02283	3.60462e-06	0.0010913	0.00112747
K02284	0.917412	0	1.3563e-09		K02284	0.702332	0	1.41703e-08		K02284	0.0328641	1.3563e-09	1.41703e-08
K02285	0.90238	0	5.4252e-09		K02285	0.790063	0	8.09731e-09		K02285	0.914127	5.4252e-09	8.09731e-09
K02286	0.918387	0	2.7126e-09		K02286	0.828176	0	4.04866e-09		K02286	0.789054	2.7126e-09	4.04866e-09
K02287	0.917412	0	2.7126e-09		K02287	0.796572	0	6.07299e-09		K02287	0.277869	2.7126e-09	6.07299e-09
K02288	0.918387	0	2.7126e-09		K02288	0.828176	0	8.09731e-09		K02288	0.77527	2.7126e-09	8.09731e-09
K02289	0.917412	0	1.3563e-09		K02289	0.790063	0	1.01216e-08		K02289	0.273353	1.3563e-09	1.01216e-08
K02290	0.917412	0	1.3563e-09		K02290	0.787359	0	1.2146e-08		K02290	0.271422	1.3563e-09	1.2146e-08
K02291	0.0888167	2.2605e-07	2.17415e-06		K02291	0.566508	2.2605e-07	2.08506e-07		K02291	2.45598e-16	2.17415e-06	2.08506e-07
K02292	0.917412	0	1.3563e-09		K02292	0.828176	0	4.04866e-09		K02292	0.505841	1.3563e-09	4.04866e-09
K02293	0.918387	0	2.7126e-09		K02293	0.868581	0	4.04866e-09		K02293	0.882911	2.7126e-09	4.04866e-09
K02294	0.90238	0	5.4252e-09		K02294	0.790063	0	1.01216e-08		K02294	0.905247	5.4252e-09	1.01216e-08
K02297	0.649771	0	7.05276e-08		K02297	0.489953	0	3.84622e-08		K02297	0.44586	7.05276e-08	3.84622e-08
K02298	0.625217	0	6.23898e-08		K02298	0.537085	0	3.03649e-08		K02298	0.95089	6.23898e-08	3.03649e-08
K02299	0.583933	0	6.64587e-08		K02299	0.479755	0	4.45352e-08		K02299	0.894166	6.64587e-08	4.45352e-08
K02300	0.558368	0	8.40906e-08		K02300	0.521343	0	3.64379e-08		K02300	0.533875	8.40906e-08	3.64379e-08
K02301	0.0731467	2.2605e-07	2.67191e-06		K02301	0.278057	2.2605e-07	6.21469e-07		K02301	9.31044e-09	2.67191e-06	6.21469e-07
K02302	0.0601719	5.83209e-06	6.33392e-07		K02302	0.0883623	5.83209e-06	1.10123e-06		K02302	0.554151	6.33392e-07	1.10123e-06
K02303	0.0616876	9.042e-08	2.5512e-06		K02303	0.566661	9.042e-08	4.43328e-07		K02303	3.85003e-12	2.5512e-06	4.43328e-07
K02304	0.0665229	0.000856775	0.000641168		K02304	0.0296626	0.000856775	0.00061241		K02304	0.000278556	0.000641168	0.00061241
K02312	0.198573	4.70184e-06	2.38844e-06		K02312	2.39852e-14	4.70184e-06	0		K02312	1.44495e-24	2.38844e-06	0
K02313	0.0662355	0.0006588	0.000616978		K02313	0.0192657	0.0006588	0.000612965		K02313	0.812757	0.000616978	0.000612965
K02314	0.0589914	0.000673313	0.000621995		K02314	0.026786	0.000673313	0.000613187		K02314	0.133306	0.000621995	0.000613187
K02315	0.115003	0.00107451	0.00113336		K02315	0.0239963	0.00107451	0.00114083		K02315	0.768439	0.00113336	0.00114083
K02316	0.0942338	0.000651476	0.000584621		K02316	0.0246798	0.000651476	0.0005803		K02316	0.0186929	0.000584621	0.0005803
K02334	0.19324	0.000103124	4.9939e-05		K02334	0.173352	0.000103124	5.54605e-05		K02334	0.254316	4.9939e-05	5.54605e-05
K02335	0.0621731	0.000655183	0.000589401		K02335	0.0222819	0.000655183	0.000585794		K02335	0.0597512	0.000589401	0.000585794
K02336	0.630664	0	5.28957e-08		K02336	0.489218	0	4.25109e-08		K02336	0.575812	5.28957e-08	4.25109e-08
K02337	0.0725815	0.000659885	0.000618785		K02337	0.0225218	0.000659885	0.000612153		K02337	0.298241	0.000618785	0.000612153
K02338	0.0590362	0.000674985	0.00061777		K02338	0.0176068	0.000674985	0.00061288		K02338	0.588379	0.00061777	0.00061288
K02339	0.235283	2.30571e-06	3.11949e-07		K02339	0.0545691	2.30571e-06	3.84622e-08		K02339	0.0323162	3.11949e-07	3.84622e-08
K02340	0.0715476	0.000649125	0.000578143		K02340	0.0172719	0.000649125	0.000578517		K02340	0.364425	0.000578143	0.000578517
K02341	0.0607438	0.00066522	0.000618124		K02341	0.018405	0.00066522	0.000612402		K02341	0.540117	0.000618124	0.000612402
K02342	0.963068	4.65211e-05	5.71992e-05		K02342	0.832148	4.65211e-05	4.47478e-05		K02342	0.262934	5.71992e-05	4.47478e-05
K02343	0.0621037	0.000661558	0.000614689		K02343	0.018128	0.000661558	0.000613058		K02343	0.635664	0.000614689	0.000613058
K02344	0.571721	0	7.05276e-08		K02344	0.57142	0	2.42919e-08		K02344	0.277148	7.05276e-08	2.42919e-08
K02346	0.0627024	0.000940323	0.00108765		K02346	0.0196188	0.000940323	0.0010978		K02346	0.98324	0.00108765	0.0010978
K02347	0.142214	0	6.36105e-07		K02347	0.0502261	0	4.29158e-07		K02347	0.121746	6.36105e-07	4.29158e-07
K02348	0.940328	9.40368e-06	1.2798e-05		K02348	0.693259	9.40368e-06	1.66946e-05		K02348	0.54687	1.2798e-05	1.66946e-05
K02355	0.129919	0.0013096	0.00119139		K02355	0.0222819	0.0013096	0.00119139		K02355	0.948725	0.00119139	0.00119139
K02356	0.0590362	0.000674669	0.000618867		K02356	0.0172616	0.000674669	0.000615675		K02356	0.994364	0.000618867	0.000615675
K02357	0.0596662	0.000666983	0.000617708		K02357	0.018467	0.000666983	0.000612118		K02357	0.528488	0.000617708	0.000612118
K02358	0.0778782	0.000660654	0.000619718		K02358	0.018128	0.000660654	0.000614455		K02358	0.894019	0.000619718	0.000614455
K02361	0.896287	1.19354e-05	1.20439e-05		K02361	2.39852e-14	1.19354e-05	0		K02361	5.06597e-26	1.20439e-05	0
K02362	0.595565	0	6.64587e-08		K02362	0.702332	0	1.41703e-08		K02362	0.0458112	6.64587e-08	1.41703e-08
K02371	0.198547	0.000506307	0.000537491		K02371	0.0274163	0.000506307	0.000564666		K02371	0.00402235	0.000537491	0.000564666
K02372	0.319043	0.000634296	0.000602715		K02372	0.169064	0.000634296	0.000597539		K02372	0.0753188	0.000602715	0.000597539
K02377	0.0571504	0.000173652	4.61644e-05		K02377	0.0178318	0.000173652	3.54804e-05		K02377	0.742562	4.61644e-05	3.54804e-05
K02379	0.0668526	0.00015724	2.68303e-05		K02379	0.0318412	0.00015724	1.49132e-05		K02379	0.378657	2.68303e-05	1.49132e-05
K02380	0.384291	4.521e-08	1.49193e-08		K02380	0.884853	4.521e-08	7.89488e-08		K02380	0.000177514	1.49193e-08	7.89488e-08
K02381	0.409247	0	5.49302e-07		K02381	0.448743	0	2.18627e-07		K02381	0.283536	5.49302e-07	2.18627e-07
K02385	0.0799616	0.000296532	0.000485534		K02385	0.0246798	0.000296532	0.000515924		K02385	0.0102238	0.000485534	0.000515924
K02386	0.530819	0	7.18839e-08		K02386	0.464015	0	4.65596e-08		K02386	1.00022	7.18839e-08	4.65596e-08
K02387	0.12575	0.000293096	0.000486901		K02387	0.0179061	0.000293096	0.000516362		K02387	0.0125053	0.000486901	0.000516362
K02388	0.0994127	0.000296939	0.000486963		K02388	0.0198094	0.000296939	0.000517665		K02388	0.00996865	0.000486963	0.000517665
K02389	0.0772152	0.000293729	0.000481217		K02389	0.0168257	0.000293729	0.000516813		K02389	0.00617392	0.000481217	0.000516813
K02390	0.0929963	0.000289254	0.000486676		K02390	0.0222819	0.000289254	0.000516321		K02390	0.0180356	0.000486676	0.000516321
K02391	0.675928	0	6.37461e-08		K02391	0.464784	0	4.04866e-08		K02391	0.170913	6.37461e-08	4.04866e-08
K02392	0.142758	0.000428274	0.000512024		K02392	0.0256585	0.000428274	0.000539269		K02392	0.0296195	0.000512024	0.000539269
K02393	0.634955	3.79764e-06	2.20534e-06		K02393	0.0467944	3.79764e-06	4.04866e-08		K02393	3.12433e-08	2.20534e-06	4.04866e-08
K02394	0.756489	3.30033e-06	2.1633e-06		K02394	0.0628358	3.30033e-06	3.84622e-08		K02394	6.08658e-08	2.1633e-06	3.84622e-08
K02395	0.8596	4.29495e-06	3.89122e-06		K02395	0.951271	4.29495e-06	4.56688e-06		K02395	0.575363	3.89122e-06	4.56688e-06
K02396	0.0596481	0.000362223	0.000486385		K02396	0.0172616	0.000362223	0.000519524		K02396	0.00587978	0.000486385	0.000519524
K02397	0.406256	1.38343e-05	1.25688e-05		K02397	0.416463	1.38343e-05	1.29253e-05		K02397	0.840546	1.25688e-05	1.29253e-05
K02398	0.0878549	1.10312e-05	6.71369e-06		K02398	0.0920137	1.10312e-05	6.25113e-06		K02398	0.812904	6.71369e-06	6.25113e-06
K02399	0.572433	0	7.18839e-08		K02399	0.535183	0	3.44136e-08		K02399	0.58153	7.18839e-08	3.44136e-08
K02400	0.10745	0.000294905	0.000486566		K02400	0.0179061	0.000294905	0.000515034		K02400	0.0179599	0.000486566	0.000515034
K02401	0.103115	0.000287897	0.000484639		K02401	0.0246798	0.000287897	0.000514374		K02401	0.0119818	0.000484639	0.000514374
K02402	0.918387	0	2.7126e-09		K02402	0.828176	0	4.04866e-09		K02402	0.789054	2.7126e-09	4.04866e-09
K02403	NA	0	0		K02403	0.828176	0	4.04866e-09		K02403	0.169991	0	4.04866e-09
K02404	0.187599	1.24328e-05	8.92039e-06		K02404	0.057768	1.24328e-05	6.27137e-06		K02404	0.0584161	8.92039e-06	6.27137e-06
K02405	0.12434	0.000298748	0.000488101		K02405	0.0179061	0.000298748	0.000517945		K02405	0.0117844	0.000488101	0.000517945
K02406	0.708642	0.000510963	0.000516124		K02406	0.261166	0.000510963	0.000539168		K02406	0.0830684	0.000516124	0.000539168
K02407	0.0895046	3.7886e-05	1.6574e-05		K02407	0.0598081	3.7886e-05	1.70752e-05		K02407	0.457678	1.6574e-05	1.70752e-05
K02408	0.0994127	0.000296261	0.000486821		K02408	0.0246798	0.000296261	0.000516291		K02408	0.0110888	0.000486821	0.000516291
K02409	0.418054	1.86265e-05	1.46847e-05		K02409	0.666056	1.86265e-05	1.87898e-05		K02409	0.0884731	1.46847e-05	1.87898e-05
K02410	0.0973745	0.000297527	0.000485503		K02410	0.0198094	0.000297527	0.000517546		K02410	0.0040424	0.000485503	0.000517546
K02411	0.721832	1.27492e-05	1.10959e-05		K02411	0.802747	1.27492e-05	1.63242e-05		K02411	0.00476449	1.10959e-05	1.63242e-05
K02412	0.123739	0.000290655	0.000487007		K02412	0.0222819	0.000290655	0.000514273		K02412	0.0306359	0.000487007	0.000514273
K02413	0.0799616	0.000289028	0.000481244		K02413	0.0179061	0.000289028	0.000515451		K02413	0.00955891	0.000481244	0.000515451
K02414	0.210106	5.92251e-06	1.39835e-06		K02414	0.337548	5.92251e-06	2.65794e-06		K02414	0.000758932	1.39835e-06	2.65794e-06
K02415	0.144899	7.09797e-06	2.98115e-06		K02415	0.0369161	7.09797e-06	1.56481e-06		K02415	0.0062752	2.98115e-06	1.56481e-06
K02416	0.117316	0.000287671	0.000486977		K02416	0.0198094	0.000287671	0.000515196		K02416	0.0224498	0.000486977	0.000515196
K02417	0.0847512	0.00028966	0.000483577		K02417	0.0222819	0.00028966	0.000515503		K02417	0.0159038	0.000483577	0.000515503
K02418	0.135564	0.000290655	0.000482102		K02418	0.0222819	0.000290655	0.000515327		K02418	0.00715794	0.000482102	0.000515327
K02419	0.0847512	0.000302907	0.000486242		K02419	0.0179061	0.000302907	0.000516635		K02419	0.00775513	0.000486242	0.000516635
K02420	0.0994127	0.000297075	0.000485523		K02420	0.0222819	0.000297075	0.000514777		K02420	0.0177872	0.000485523	0.000514777
K02421	0.135564	0.000290746	0.000484788		K02421	0.0246798	0.000290746	0.000514173		K02421	0.0148202	0.000484788	0.000514173
K02422	0.0617408	0.000373028	0.000490888		K02422	0.0172616	0.000373028	0.00052273		K02422	0.00451883	0.000490888	0.00052273
K02423	NA	0	0		K02423	0.828176	0	4.04866e-09		K02423	0.169991	0	4.04866e-09
K02426	0.902924	1.49645e-05	1.80835e-05		K02426	0.876257	1.49645e-05	1.58687e-05		K02426	1.00022	1.80835e-05	1.58687e-05
K02427	0.322574	2.12487e-06	3.35006e-07		K02427	0.10825	2.12487e-06	5.66812e-08		K02427	0.00600397	3.35006e-07	5.66812e-08
K02428	0.35555	6.49668e-05	2.8188e-05		K02428	0.409144	6.49668e-05	2.79762e-05		K02428	0.121106	2.8188e-05	2.79762e-05
K02429	0.652766	3.00194e-05	3.50739e-05		K02429	0.261687	3.00194e-05	1.57371e-05		K02429	0.0314894	3.50739e-05	1.57371e-05
K02431	0.0835762	0.000116325	5.52719e-05		K02431	0.0175205	0.000116325	3.59055e-05		K02431	0.00864285	5.52719e-05	3.59055e-05
K02433	0.0699514	0.00108563	0.0011602		K02433	0.0198094	0.00108563	0.00115943		K02433	0.375084	0.0011602	0.00115943
K02434	0.424434	0.00113418	0.00115107		K02434	0.133633	0.00113418	0.00116267		K02434	0.305907	0.00115107	0.00116267
K02435	0.186885	0.00107754	0.00113021		K02435	0.079402	0.00107754	0.00113104		K02435	0.984983	0.00113021	0.00113104
K02436	0.543133	1.71798e-06	1.03757e-05		K02436	0.304104	1.71798e-06	8.14387e-06		K02436	0.854147	1.03757e-05	8.14387e-06
K02437	0.0879113	0.000296126	0.000501279		K02437	0.0179061	0.000296126	0.00052075		K02437	0.125291	0.000501279	0.00052075
K02438	0.0569535	0.000651295	0.000547374		K02438	0.0179399	0.000651295	0.000545791		K02438	0.95393	0.000547374	0.000545791
K02439	0.0575167	0.00010647	1.82938e-05		K02439	0.0232598	0.00010647	1.51825e-07		K02439	8.26968e-14	1.82938e-05	1.51825e-07
K02440	0.569393	4.47127e-05	5.18527e-05		K02440	0.434077	4.47127e-05	3.71485e-05		K02440	0.538455	5.18527e-05	3.71485e-05
K02441	0.946898	1.94403e-06	1.74963e-07		K02441	0.552593	1.94403e-06	4.25109e-08		K02441	0.00294562	1.74963e-07	4.25109e-08
K02442	0.64878	0	5.01831e-08		K02442	0.556056	0	2.42919e-08		K02442	0.988343	5.01831e-08	2.42919e-08
K02443	0.0737366	0.00033912	0.000511718		K02443	0.0198094	0.00033912	0.000532364		K02443	0.0813826	0.000511718	0.000532364
K02444	0.0621731	0.000412903	0.00052769		K02444	0.0198094	0.000412903	0.000537087		K02444	0.404217	0.00052769	0.000537087
K02445	0.0799616	0.000274379	0.000473567		K02445	0.0168257	0.000274379	0.000503683		K02445	0.0379115	0.000473567	0.000503683
K02446	0.957856	4.11411e-06	5.22989e-06		K02446	0.474422	4.11411e-06	9.79775e-07		K02446	4.85903e-14	5.22989e-06	9.79775e-07
K02448	0.918387	0	2.7126e-09		K02448	NA	0	0		K02448	0.392988	2.7126e-09	0
K02450	0.623265	0	6.37461e-08		K02450	0.502568	0	3.84622e-08		K02450	0.798853	6.37461e-08	3.84622e-08
K02451	0.646198	0	6.51024e-08		K02451	0.504518	0	3.84622e-08		K02451	0.619452	6.51024e-08	3.84622e-08
K02452	0.517067	0	8.54469e-08		K02452	0.50549	0	3.64379e-08		K02452	0.486024	8.54469e-08	3.64379e-08
K02453	0.204464	0	2.95673e-07		K02453	0.101844	0	3.96768e-07		K02453	0.261243	2.95673e-07	3.96768e-07
K02454	0.895653	8.1378e-07	5.15394e-07		K02454	0.222384	8.1378e-07	2.14579e-07		K02454	2.10105e-05	5.15394e-07	2.14579e-07
K02455	0.295773	0	1.83101e-07		K02455	0.11639	0	2.32798e-07		K02455	0.0906748	1.83101e-07	2.32798e-07
K02456	0.105312	8.31864e-06	3.95226e-06		K02456	0.0210425	8.31864e-06	2.00004e-06		K02456	0.000388807	3.95226e-06	2.00004e-06
K02457	0.604018	0	7.73091e-08		K02457	0.50211	0	4.25109e-08		K02457	0.995874	7.73091e-08	4.25109e-08
K02458	0.557976	0	8.27343e-08		K02458	0.46454	0	4.25109e-08		K02458	0.958856	8.27343e-08	4.25109e-08
K02459	0.605035	0	6.64587e-08		K02459	0.521343	0	3.23893e-08		K02459	0.847326	6.64587e-08	3.23893e-08
K02460	0.63631	0	8.40906e-08		K02460	0.549303	0	3.23893e-08		K02460	0.998322	8.40906e-08	3.23893e-08
K02461	0.664236	0	5.96772e-08		K02461	0.478714	0	5.06082e-08		K02461	0.243564	5.96772e-08	5.06082e-08
K02462	0.628336	0	6.10335e-08		K02462	0.506388	0	3.44136e-08		K02462	0.810553	6.10335e-08	3.44136e-08
K02463	0.572257	0	7.86654e-08		K02463	0.501584	0	4.45352e-08		K02463	0.853644	7.86654e-08	4.45352e-08
K02466	0.0646604	5.78688e-06	1.20168e-06		K02466	0.0639316	5.78688e-06	1.30164e-06		K02466	0.737824	1.20168e-06	1.30164e-06
K02468	7.1993e-08	1.67277e-06	2.73973e-07		K02468	2.39852e-14	1.67277e-06	0		K02468	0.193441	2.73973e-07	0
K02469	0.195521	0.00122352	0.0011929		K02469	0.074579	0.00122352	0.00119039		K02469	0.187262	0.0011929	0.00119039
K02470	0.0995443	0.00124789	0.00120206		K02470	0.0240467	0.00124789	0.00119461		K02470	0.843453	0.00120206	0.00119461
K02471	0.672355	7.00755e-06	2.65021e-06		K02471	0.230045	7.00755e-06	1.90287e-07		K02471	6.32214e-12	2.65021e-06	1.90287e-07
K02472	0.905971	3.79764e-06	4.13672e-06		K02472	2.3752e-09	3.79764e-06	4.04866e-09		K02472	1.27652e-25	4.13672e-06	4.04866e-09
K02474	0.660062	9.17763e-06	1.69687e-05		K02474	0.309972	9.17763e-06	2.28567e-05		K02474	0.0517336	1.69687e-05	2.28567e-05
K02475	0.60368	0	9.4941e-08		K02475	0.446499	0	4.45352e-08		K02475	0.638881	9.4941e-08	4.45352e-08
K02476	0.900991	0	1.08504e-08		K02476	NA	0	0		K02476	0.388023	1.08504e-08	0
K02477	0.0573782	0.000164112	5.19599e-05		K02477	0.016745	0.000164112	3.8029e-05		K02477	0.182473	5.19599e-05	3.8029e-05
K02478	0.172567	3.84285e-06	9.24997e-07		K02478	0.433294	3.84285e-06	1.58707e-06		K02478	0.0054085	9.24997e-07	1.58707e-06
K02479	0.28383	0	1.58687e-07		K02479	0.0480217	0	2.61138e-07		K02479	0.00101937	1.58687e-07	2.61138e-07
K02480	0.571451	0	8.68032e-08		K02480	0.506355	0	3.03649e-08		K02480	0.649717	8.68032e-08	3.03649e-08
K02481	0.993505	1.02175e-05	1.73349e-05		K02481	0.894019	1.02175e-05	1.57938e-05		K02481	0.897978	1.73349e-05	1.57938e-05
K02482	0.263072	0	1.58687e-07		K02482	0.15516	0	2.12554e-07		K02482	0.197303	1.58687e-07	2.12554e-07
K02483	0.0652246	0.000184095	4.48393e-05		K02483	0.0328806	0.000184095	1.55347e-05		K02483	7.60629e-08	4.48393e-05	1.55347e-05
K02484	0.772874	2.92057e-05	4.69239e-05		K02484	1.00024	2.92057e-05	3.26463e-05		K02484	0.170814	4.69239e-05	3.26463e-05
K02485	0.879867	0	1.3563e-08		K02485	0.76363	0	1.01216e-08		K02485	0.860166	1.3563e-08	1.01216e-08
K02487	0.918387	0	2.7126e-09		K02487	0.76363	0	1.41703e-08		K02487	0.296492	2.7126e-09	1.41703e-08
K02488	0.46283	0	1.03079e-07		K02488	0.341448	0	7.49002e-08		K02488	0.744099	1.03079e-07	7.49002e-08
K02490	0.114199	1.3563e-07	1.92188e-06		K02490	0.908143	1.3563e-07	2.51017e-07		K02490	1.0082e-11	1.92188e-06	2.51017e-07
K02492	0.0554971	0.000267462	9.08463e-05		K02492	0.016745	0.000267462	6.60093e-05		K02492	0.0374429	9.08463e-05	6.60093e-05
K02493	0.0594818	0.000669108	0.000616406		K02493	0.0178156	0.000669108	0.000610805		K02493	0.63357	0.000616406	0.000610805
K02494	0.901643	0	8.1378e-09		K02494	0.868581	0	2.02433e-09		K02494	0.658911	8.1378e-09	2.02433e-09
K02495	0.0612846	0.00126683	0.00120511		K02495	0.0199642	0.00126683	0.00119602		K02495	0.127269	0.00120511	0.00119602
K02496	0.584041	0	8.40906e-08		K02496	0.490074	0	4.04866e-08		K02496	0.991598	8.40906e-08	4.04866e-08
K02497	0.0632371	1.3563e-07	2.52679e-06		K02497	0.937978	1.3563e-07	3.84622e-07		K02497	1.81803e-12	2.52679e-06	3.84622e-07
K02498	0.532462	0	8.00217e-08		K02498	0.391909	0	5.26325e-08		K02498	0.667815	8.00217e-08	5.26325e-08
K02499	0.055219	0.00030458	0.000485912		K02499	0.0168257	0.00030458	0.000508289		K02499	0.267627	0.000485912	0.000508289
K02500	0.0635515	0.000658348	0.000617757		K02500	0.0226019	0.000658348	0.000611578		K02500	0.426595	0.000617757	0.000611578
K02501	0.870944	0.000609431	0.000615437		K02501	0.518009	0.000609431	0.000598756		K02501	2.05812e-05	0.000615437	0.000598756
K02502	0.899283	0.000589222	0.000587026		K02502	0.990209	0.000589222	0.000582721		K02502	0.153116	0.000587026	0.000582721
K02503	0.0570509	0.000670238	0.000616856		K02503	0.0175111	0.000670238	0.000612989		K02503	0.871476	0.000616856	0.000612989
K02507	0.507297	4.11411e-06	2.07243e-06		K02507	8.30084e-10	4.11411e-06	0		K02507	2.74008e-10	2.07243e-06	0
K02509	0.132983	1.8084e-06	2.04801e-07		K02509	8.30084e-10	1.8084e-06	0		K02509	1.48874e-05	2.04801e-07	0
K02510	0.96467	3.02907e-06	3.49519e-06		K02510	0.435212	3.02907e-06	2.68426e-06		K02510	0.00460917	3.49519e-06	2.68426e-06
K02517	0.909699	2.44134e-05	2.79533e-05		K02517	0.577972	2.44134e-05	1.581e-05		K02517	0.0593981	2.79533e-05	1.581e-05
K02518	0.0865463	0.000653465	0.000615889		K02518	0.0294222	0.000653465	0.000612521		K02518	0.857174	0.000615889	0.000612521
K02519	0.150119	0.000655997	0.000583872		K02519	0.0284195	0.000655997	0.000578428		K02519	0.0154071	0.000583872	0.000578428
K02520	0.0609137	0.000662236	0.000615694		K02520	0.0178689	0.000662236	0.000611207		K02520	0.914755	0.000615694	0.000611207
K02521	0.616408	0	6.91713e-08		K02521	0.534764	0	3.44136e-08		K02521	0.907119	6.91713e-08	3.44136e-08
K02523	0.787195	1.79484e-05	1.79832e-05		K02523	0.748284	1.79484e-05	1.60853e-05		K02523	0.989135	1.79832e-05	1.60853e-05
K02525	0.00645109	9.042e-08	2.7126e-09		K02525	4.57184e-05	9.042e-08	0		K02525	0.562216	2.7126e-09	0
K02526	0.124612	7.32402e-06	3.14526e-06		K02526	0.637739	7.32402e-06	5.9657e-06		K02526	0.000127653	3.14526e-06	5.9657e-06
K02527	0.821358	1.76771e-05	1.82544e-05		K02527	0.748479	1.76771e-05	1.59051e-05		K02527	0.955044	1.82544e-05	1.59051e-05
K02528	0.122508	0.000662598	0.00058697		K02528	0.0222819	0.000662598	0.000579282		K02528	0.00230004	0.00058697	0.000579282
K02529	0.0701633	0.00494484	0.00592573		K02529	0.0168257	0.00494484	0.00608696		K02529	0.00535375	0.00592573	0.00608696
K02530	0.317944	1.03983e-05	2.37759e-06		K02530	0.0187113	1.03983e-05	2.06481e-07		K02530	0.00100545	2.37759e-06	2.06481e-07
K02531	0.207437	2.2605e-07	1.33053e-06		K02531	4.87586e-05	2.2605e-07	1.8219e-08		K02531	0.000846417	1.33053e-06	1.8219e-08
K02532	0.105428	5.19915e-06	6.24441e-06		K02532	2.39852e-14	5.19915e-06	0		K02532	2.35932e-08	6.24441e-06	0
K02533	0.269496	2.44134e-06	3.02455e-07		K02533	0.108752	2.44134e-06	5.87055e-08		K02533	0.0623558	3.02455e-07	5.87055e-08
K02535	0.843955	2.17008e-05	2.01695e-05		K02535	0.646134	2.17008e-05	1.59477e-05		K02535	0.454159	2.01695e-05	1.59477e-05
K02536	0.891973	2.16104e-05	2.06999e-05		K02536	0.627985	2.16104e-05	1.65367e-05		K02536	0.503035	2.06999e-05	1.65367e-05
K02538	0.201931	4.20453e-06	1.88661e-06		K02538	0.142442	4.20453e-06	1.47776e-06		K02538	0.423936	1.88661e-06	1.47776e-06
K02547	0.05533	0.000202089	4.73349e-05		K02547	0.026786	0.000202089	2.11563e-05		K02547	0.000457992	4.73349e-05	2.11563e-05
K02548	0.0657246	9.18667e-05	4.38546e-05		K02548	0.0169298	9.18667e-05	3.11564e-05		K02548	0.475026	4.38546e-05	3.11564e-05
K02549	0.0995659	3.6168e-07	2.71396e-06		K02549	0.738557	3.6168e-07	4.08914e-07		K02549	1.53191e-15	2.71396e-06	4.08914e-07
K02551	0.685617	2.66287e-05	2.16167e-05		K02551	0.386479	2.66287e-05	1.62189e-05		K02551	0.16429	2.16167e-05	1.62189e-05
K02552	0.229027	5.8773e-07	2.68141e-06		K02552	0.208107	5.8773e-07	4.12963e-07		K02552	5.02266e-16	2.68141e-06	4.12963e-07
K02553	0.518781	0	9.76536e-08		K02553	0.5705	0	3.03649e-08		K02553	0.12698	9.76536e-08	3.03649e-08
K02554	0.900991	0	1.62756e-08		K02554	NA	0	0		K02554	0.388023	1.62756e-08	0
K02556	0.082191	0.000293865	0.000485639		K02556	0.0222819	0.000293865	0.000514392		K02556	0.0218617	0.000485639	0.000514392
K02557	0.0614151	0.000412406	0.000514752		K02557	0.0175205	0.000412406	0.000530595		K02557	0.202224	0.000514752	0.000530595
K02558	0.587014	3.07428e-06	8.57182e-07		K02558	0.281182	3.07428e-06	2.20652e-07		K02558	2.01372e-08	8.57182e-07	2.20652e-07
K02560	0.632211	0	6.91713e-08		K02560	0.537503	0	2.83406e-08		K02560	0.995438	6.91713e-08	2.83406e-08
K02562	0.257147	0	2.2379e-07		K02562	0.0987404	0	2.75309e-07		K02562	0.0707085	2.2379e-07	2.75309e-07
K02563	0.0631247	0.000662191	0.000615224		K02563	0.0191272	0.000662191	0.000613367		K02563	0.678827	0.000615224	0.000613367
K02564	0.0676802	0.000941091	0.0010924		K02564	0.0179061	0.000941091	0.00111379		K02564	0.0372948	0.0010924	0.00111379
K02565	0.614438	0	6.37461e-08		K02565	0.488472	0	4.65596e-08		K02565	0.750989	6.37461e-08	4.65596e-08
K02566	0.629468	3.11949e-06	1.71165e-06		K02566	0.0319857	3.11949e-06	2.1053e-07		K02566	4.37347e-22	1.71165e-06	2.1053e-07
K02567	0.346711	4.56169e-05	4.43374e-06		K02567	0.46431	4.56169e-05	1.26035e-05		K02567	5.67038e-12	4.43374e-06	1.26035e-05
K02568	0.537072	4.50292e-05	4.13672e-06		K02568	0.482969	4.50292e-05	1.2561e-05		K02568	1.52919e-13	4.13672e-06	1.2561e-05
K02569	0.179547	2.39613e-06	2.33284e-07		K02569	0.0251344	2.39613e-06	2.63163e-08		K02569	0.0122912	2.33284e-07	2.63163e-08
K02570	0.542605	4.26782e-05	4.66025e-06		K02570	0.485029	4.26782e-05	1.25326e-05		K02570	5.97919e-12	4.66025e-06	1.25326e-05
K02571	0.634947	0	5.69646e-08		K02571	0.504518	0	3.84622e-08		K02571	0.670578	5.69646e-08	3.84622e-08
K02572	0.532408	0	7.45965e-08		K02572	0.479179	0	3.64379e-08		K02572	0.693088	7.45965e-08	3.64379e-08
K02573	0.309504	4.6069e-05	4.31982e-06		K02573	0.435652	4.6069e-05	1.25427e-05		K02573	1.04481e-12	4.31982e-06	1.25427e-05
K02574	0.0663375	0.000201456	3.98128e-05		K02574	0.0169298	0.000201456	3.63812e-05		K02574	0.810303	3.98128e-05	3.63812e-05
K02575	0.552236	4.58429e-05	4.6494e-06		K02575	0.484381	4.58429e-05	1.25043e-05		K02575	1.01783e-12	4.6494e-06	1.25043e-05
K02584	0.962144	1.3563e-07	2.57697e-07		K02584	0.840421	1.3563e-07	2.61138e-07		K02584	0.48813	2.57697e-07	2.61138e-07
K02585	0.193251	1.17546e-05	4.29269e-06		K02585	0.097761	1.17546e-05	3.56889e-06		K02585	0.166392	4.29269e-06	3.56889e-06
K02586	0.133074	1.37891e-05	4.19368e-06		K02586	0.304102	1.37891e-05	7.45965e-06		K02586	0.00557079	4.19368e-06	7.45965e-06
K02587	0.808521	7.18839e-06	6.92662e-06		K02587	0.885365	7.18839e-06	9.8686e-06		K02587	0.108539	6.92662e-06	9.8686e-06
K02588	0.0650267	0.000224016	4.81147e-05		K02588	0.0284195	0.000224016	1.69902e-05		K02588	1.87256e-07	4.81147e-05	1.69902e-05
K02589	0.918351	7.09797e-06	7.8462e-06		K02589	0.344318	7.09797e-06	1.47614e-05		K02589	7.78157e-05	7.8462e-06	1.47614e-05
K02590	0.914273	7.09797e-06	7.94656e-06		K02590	0.409455	7.09797e-06	1.50509e-05		K02590	7.98056e-05	7.94656e-06	1.50509e-05
K02591	0.31955	1.58235e-05	7.09345e-06		K02591	0.476725	1.58235e-05	9.8767e-06		K02591	0.121804	7.09345e-06	9.8767e-06
K02592	0.497615	5.10873e-06	3.59555e-06		K02592	0.202187	5.10873e-06	2.9454e-06		K02592	0.15067	3.59555e-06	2.9454e-06
K02593	0.917412	0	1.3563e-09		K02593	NA	0	0		K02593	0.562216	1.3563e-09	0
K02594	0.142832	1.03079e-05	4.91659e-06		K02594	0.464914	1.03079e-05	8.37667e-06		K02594	0.00164053	4.91659e-06	8.37667e-06
K02596	0.0675591	2.66739e-06	1.3563e-07		K02596	7.53116e-11	2.66739e-06	4.04866e-09		K02596	2.43248e-09	1.3563e-07	4.04866e-09
K02598	0.0625991	0.000181111	4.35535e-05		K02598	0.0327026	0.000181111	1.76683e-05		K02598	2.58569e-05	4.35535e-05	1.76683e-05
K02600	0.0587161	0.000668611	0.00061631		K02600	0.0178689	0.000668611	0.000614489		K02600	0.653082	0.00061631	0.000614489
K02601	0.0557494	0.000774673	0.000636981		K02601	0.0183044	0.000774673	0.000641722		K02601	0.155997	0.000636981	0.000641722
K02609	0.917412	0	1.3563e-09		K02609	0.868581	0	2.02433e-09		K02609	0.853758	1.3563e-09	2.02433e-09
K02610	NA	0	0		K02610	0.868581	0	2.02433e-09		K02610	0.367576	0	2.02433e-09
K02612	0.917412	0	1.3563e-09		K02612	0.868581	0	2.02433e-09		K02612	0.853758	1.3563e-09	2.02433e-09
K02613	NA	0	0		K02613	0.828176	0	4.04866e-09		K02613	0.169991	0	4.04866e-09
K02614	0.0547196	0.000317962	0.000486455		K02614	0.0172616	0.000317962	0.000501054		K02614	0.528907	0.000486455	0.000501054
K02618	NA	0	0		K02618	0.868581	0	2.02433e-09		K02618	0.367576	0	2.02433e-09
K02619	0.871687	1.8084e-05	2.44256e-05		K02619	0.712065	1.8084e-05	1.72473e-05		K02619	0.581499	2.44256e-05	1.72473e-05
K02621	0.837219	2.70356e-05	2.32076e-05		K02621	0.481417	2.70356e-05	1.7393e-05		K02621	0.258994	2.32076e-05	1.7393e-05
K02622	0.855723	2.72616e-05	2.33256e-05		K02622	0.491409	2.72616e-05	1.71643e-05		K02622	0.162251	2.33256e-05	1.71643e-05
K02623	0.900991	0	4.0689e-09		K02623	NA	0	0		K02623	0.388023	4.0689e-09	0
K02624	0.918387	0	2.7126e-09		K02624	0.828176	0	4.04866e-09		K02624	0.789054	2.7126e-09	4.04866e-09
K02626	0.364845	4.521e-08	1.22067e-08		K02626	0.869781	4.521e-08	5.26325e-08		K02626	0.010527	1.22067e-08	5.26325e-08
K02634	0.917412	0	1.3563e-09		K02634	0.760952	0	1.2146e-08		K02634	0.137577	1.3563e-09	1.2146e-08
K02635	0.917412	0	1.3563e-09		K02635	0.828176	0	4.04866e-09		K02635	0.505841	1.3563e-09	4.04866e-09
K02636	0.912694	0	4.0689e-09		K02636	0.735352	0	1.01216e-08		K02636	0.320769	4.0689e-09	1.01216e-08
K02637	0.917412	0	1.3563e-09		K02637	0.796572	0	6.07299e-09		K02637	0.275443	1.3563e-09	6.07299e-09
K02638	0.90238	0	5.4252e-09		K02638	0.796572	0	6.07299e-09		K02638	0.923138	5.4252e-09	6.07299e-09
K02639	0.882418	0	6.7815e-09		K02639	0.592014	0	2.83406e-08		K02639	0.0639371	6.7815e-09	2.83406e-08
K02640	0.917412	0	1.3563e-09		K02640	0.868581	0	4.04866e-09		K02640	0.850635	1.3563e-09	4.04866e-09
K02641	0.917412	0	1.3563e-09		K02641	0.76363	0	1.01216e-08		K02641	0.138343	1.3563e-09	1.01216e-08
K02647	0.870208	0.00113929	0.00114137		K02647	0.448131	0.00113929	0.00115746		K02647	0.254912	0.00114137	0.00115746
K02650	0.0741601	3.1421e-05	5.6612e-06		K02650	0.027701	3.1421e-05	9.569e-06		K02650	0.000203482	5.6612e-06	9.569e-06
K02651	0.77483	6.60066e-06	4.47579e-06		K02651	0.0103215	6.60066e-06	4.65596e-08		K02651	2.06296e-24	4.47579e-06	4.65596e-08
K02652	0.0601883	8.49948e-05	1.91252e-05		K02652	0.15655	8.49948e-05	3.13589e-05		K02652	6.04984e-07	1.91252e-05	3.13589e-05
K02653	0.0653787	0.000460419	0.000550034		K02653	0.0198094	0.000460419	0.000577847		K02653	0.00221509	0.000550034	0.000577847
K02654	0.13751	0.00147113	0.00158673		K02654	0.054202	0.00147113	0.00162939		K02654	0.0545391	0.00158673	0.00162939
K02655	0.662532	6.7815e-07	3.17374e-07		K02655	0.101766	6.7815e-07	4.85839e-08		K02655	1.05229e-05	3.17374e-07	4.85839e-08
K02656	0.631559	0	5.56083e-08		K02656	0.490074	0	4.04866e-08		K02656	0.559762	5.56083e-08	4.04866e-08
K02657	0.751078	0	1.49193e-08		K02657	0.613294	0	2.63163e-08		K02657	0.692581	1.49193e-08	2.63163e-08
K02658	0.877303	0	1.3563e-08		K02658	0.642155	0	2.22676e-08		K02658	0.209694	1.3563e-08	2.22676e-08
K02659	0.859438	0	9.4941e-09		K02659	0.671295	0	1.61946e-08		K02659	0.447711	9.4941e-09	1.61946e-08
K02660	0.839348	0	9.4941e-09		K02660	0.701431	0	1.8219e-08		K02660	0.714694	9.4941e-09	1.8219e-08
K02662	0.287385	6.90809e-05	1.41069e-05		K02662	0.422343	6.90809e-05	2.49802e-05		K02662	7.81092e-08	1.41069e-05	2.49802e-05
K02663	0.103752	3.93327e-06	9.06008e-07		K02663	0.302759	3.93327e-06	1.67412e-06		K02663	0.00588628	9.06008e-07	1.67412e-06
K02664	0.424775	0	9.4941e-08		K02664	0.276446	0	9.10948e-08		K02664	0.421687	9.4941e-08	9.10948e-08
K02665	0.58295	0	8.40906e-08		K02665	0.56841	0	2.83406e-08		K02665	0.366795	8.40906e-08	2.83406e-08
K02666	0.165939	4.9731e-07	2.83467e-07		K02666	0.0060506	4.9731e-07	4.65596e-08		K02666	2.69206e-06	2.83467e-07	4.65596e-08
K02667	0.918387	0	2.7126e-09		K02667	NA	0	0		K02667	0.392988	2.7126e-09	0
K02668	0.912694	0	4.0689e-09		K02668	NA	0	0		K02668	0.279225	4.0689e-09	0
K02669	0.0611536	0.000451467	0.000548158		K02669	0.0222819	0.000451467	0.000575727		K02669	0.00224354	0.000548158	0.000575727
K02670	0.604192	0	7.32402e-08		K02670	0.490781	0	3.44136e-08		K02670	0.984586	7.32402e-08	3.44136e-08
K02671	0.612827	0	7.45965e-08		K02671	0.46454	0	4.25109e-08		K02671	0.621937	7.45965e-08	4.25109e-08
K02672	0.557976	0	7.05276e-08		K02672	0.567397	0	3.03649e-08		K02672	0.319205	7.05276e-08	3.03649e-08
K02673	0.900991	0	5.4252e-09		K02673	0.76773	0	8.09731e-09		K02673	0.317483	5.4252e-09	8.09731e-09
K02674	0.900991	0	8.1378e-09		K02674	0.828176	0	4.04866e-09		K02674	0.794339	8.1378e-09	4.04866e-09
K02676	0.90238	0	5.4252e-09		K02676	0.796572	0	6.07299e-09		K02676	0.923138	5.4252e-09	6.07299e-09
K02682	0.59544	0	5.69646e-08		K02682	0.5705	0	2.63163e-08		K02682	0.468955	5.69646e-08	2.63163e-08
K02686	0.159403	2.17008e-06	2.30571e-07		K02686	4.6785e-05	2.17008e-06	4.04866e-09		K02686	3.50601e-05	2.30571e-07	4.04866e-09
K02687	0.894844	0.000601067	0.000606815		K02687	0.902423	0.000601067	0.000600189		K02687	0.144097	0.000606815	0.000600189
K02688	0.0585259	4.88268e-06	9.76536e-07		K02688	0.108561	4.88268e-06	1.34011e-06		K02688	0.0626978	9.76536e-07	1.34011e-06
K02689	0.918387	0	2.7126e-09		K02689	0.828176	0	4.04866e-09		K02689	0.789054	2.7126e-09	4.04866e-09
K02690	0.918387	0	2.7126e-09		K02690	NA	0	0		K02690	0.392988	2.7126e-09	0
K02691	0.496683	4.23166e-05	2.44677e-06		K02691	0.484708	4.23166e-05	1.22836e-05		K02691	1.87448e-18	2.44677e-06	1.22836e-05
K02692	0.917412	0	1.3563e-09		K02692	0.735352	0	1.01216e-08		K02692	0.0684301	1.3563e-09	1.01216e-08
K02693	0.912694	0	4.0689e-09		K02693	0.868581	0	4.04866e-09		K02693	0.671247	4.0689e-09	4.04866e-09
K02694	0.912694	0	4.0689e-09		K02694	0.868581	0	2.02433e-09		K02694	0.660983	4.0689e-09	2.02433e-09
K02696	NA	0	0		K02696	0.796572	0	6.07299e-09		K02696	0.078836	0	6.07299e-09
K02697	0.918387	0	2.7126e-09		K02697	0.821164	0	6.07299e-09		K02697	0.782273	2.7126e-09	6.07299e-09
K02698	0.895842	0	6.7815e-09		K02698	0.790063	0	8.09731e-09		K02698	0.921533	6.7815e-09	8.09731e-09
K02699	0.917412	0	1.3563e-09		K02699	0.760952	0	1.2146e-08		K02699	0.137577	1.3563e-09	1.2146e-08
K02700	0.912694	0	4.0689e-09		K02700	0.76363	0	1.01216e-08		K02700	0.502802	4.0689e-09	1.01216e-08
K02702	0.912694	0	4.0689e-09		K02702	0.76363	0	1.01216e-08		K02702	0.502802	4.0689e-09	1.01216e-08
K02703	0.77238	0	1.49193e-08		K02703	0.61463	0	2.22676e-08		K02703	0.610203	1.49193e-08	2.22676e-08
K02704	0.917412	0	1.3563e-09		K02704	0.796572	0	6.07299e-09		K02704	0.275443	1.3563e-09	6.07299e-09
K02705	0.917412	0	1.3563e-09		K02705	0.73388	0	1.2146e-08		K02705	0.0676975	1.3563e-09	1.2146e-08
K02706	0.900991	0	4.0689e-09		K02706	0.828176	0	8.09731e-09		K02706	0.782273	4.0689e-09	8.09731e-09
K02707	0.918387	0	2.7126e-09		K02707	0.702332	0	1.41703e-08		K02707	0.0904174	2.7126e-09	1.41703e-08
K02708	0.918387	0	2.7126e-09		K02708	0.76773	0	8.09731e-09		K02708	0.30894	2.7126e-09	8.09731e-09
K02709	0.900991	0	4.0689e-09		K02709	0.796572	0	6.07299e-09		K02709	0.524603	4.0689e-09	6.07299e-09
K02710	0.900991	0	4.0689e-09		K02710	0.76363	0	1.01216e-08		K02710	0.312758	4.0689e-09	1.01216e-08
K02711	0.901643	0	5.4252e-09		K02711	0.828176	0	4.04866e-09		K02711	0.994852	5.4252e-09	4.04866e-09
K02712	0.912694	0	4.0689e-09		K02712	0.796572	0	6.07299e-09		K02712	0.735168	4.0689e-09	6.07299e-09
K02713	0.912694	0	4.0689e-09		K02713	0.821164	0	6.07299e-09		K02713	0.996503	4.0689e-09	6.07299e-09
K02714	0.900991	0	4.0689e-09		K02714	0.821164	0	6.07299e-09		K02714	0.787865	4.0689e-09	6.07299e-09
K02715	0.918387	0	2.7126e-09		K02715	0.796572	0	6.07299e-09		K02715	0.51807	2.7126e-09	6.07299e-09
K02716	0.918387	0	2.7126e-09		K02716	0.760952	0	1.2146e-08		K02716	0.300964	2.7126e-09	1.2146e-08
K02717	0.918387	0	2.7126e-09		K02717	0.790063	0	1.01216e-08		K02717	0.51194	2.7126e-09	1.01216e-08
K02718	NA	0	0		K02718	0.732856	0	1.61946e-08		K02718	0.0169793	0	1.61946e-08
K02719	0.917412	0	1.3563e-09		K02719	0.868581	0	2.02433e-09		K02719	0.853758	1.3563e-09	2.02433e-09
K02720	0.918387	0	2.7126e-09		K02720	0.796572	0	6.07299e-09		K02720	0.51807	2.7126e-09	6.07299e-09
K02722	0.912694	0	4.0689e-09		K02722	0.735352	0	1.01216e-08		K02722	0.320769	4.0689e-09	1.01216e-08
K02723	0.917412	0	1.3563e-09		K02723	0.828176	0	4.04866e-09		K02723	0.505841	1.3563e-09	4.04866e-09
K02724	0.900991	0	4.0689e-09		K02724	0.868581	0	2.02433e-09		K02724	0.873306	4.0689e-09	2.02433e-09
K02742	0.606539	0	6.51024e-08		K02742	0.5705	0	2.63163e-08		K02742	0.508314	6.51024e-08	2.63163e-08
K02744	0.111414	0.000309508	0.00051545		K02744	0.0222819	0.000309508	0.000544751		K02744	0.0025081	0.00051545	0.000544751
K02745	0.61854	1.08504e-05	1.27316e-05		K02745	0.463983	1.08504e-05	1.58242e-05		K02745	0.68467	1.27316e-05	1.58242e-05
K02746	0.755568	1.15286e-05	1.30354e-05		K02746	0.656765	1.15286e-05	1.61177e-05		K02746	0.807989	1.30354e-05	1.61177e-05
K02747	0.595595	1.08956e-05	1.25024e-05		K02747	0.467983	1.08956e-05	1.60023e-05		K02747	0.570853	1.25024e-05	1.60023e-05
K02750	0.902256	1.20711e-05	3.37529e-05		K02750	0.433446	1.20711e-05	3.47496e-05		K02750	0.00982366	3.37529e-05	3.47496e-05
K02753	0.585186	5.8773e-07	5.56083e-08		K02753	0.420565	5.8773e-07	6.70053e-07		K02753	0.727623	5.56083e-08	6.70053e-07
K02755	0.895842	0	6.7815e-09		K02755	NA	0	0		K02755	0.194865	6.7815e-09	0
K02757	0.0690812	0.000975677	0.00115428		K02757	0.0246798	0.000975677	0.00120275		K02757	2.40742e-06	0.00115428	0.00120275
K02759	0.0592881	0.000685971	0.000999859		K02759	0.0168257	0.000685971	0.00105786		K02759	0.00419164	0.000999859	0.00105786
K02760	0.053708	0.000746327	0.00100671		K02760	0.0179061	0.000746327	0.00106329		K02760	0.00481186	0.00100671	0.00106329
K02761	0.0543924	0.000741534	0.00101177		K02761	0.0198094	0.000741534	0.00106621		K02761	0.00937806	0.00101177	0.00106621
K02763	0.41701	0	6.26611e-07		K02763	0.477176	0	2.00409e-07		K02763	0.217796	6.26611e-07	2.00409e-07
K02764	0.408996	0	5.45233e-07		K02764	0.416227	0	1.86238e-07		K02764	0.417403	5.45233e-07	1.86238e-07
K02765	0.889761	0.000550748	0.000575827		K02765	0.378552	0.000550748	0.000581612		K02765	0.0953223	0.000575827	0.000581612
K02768	0.0737366	0.000349202	0.000541505		K02768	0.0222819	0.000349202	0.000568237		K02768	0.0131453	0.000541505	0.000568237
K02769	0.976329	1.45124e-05	3.73308e-05		K02769	0.5033	1.45124e-05	3.61788e-05		K02769	0.0807579	3.73308e-05	3.61788e-05
K02770	0.174652	0.000545685	0.0006197		K02770	0.0274717	0.000545685	0.000628412		K02770	0.0358903	0.0006197	0.000628412
K02771	0.709354	1.70442e-05	3.27682e-05		K02771	0.673541	1.70442e-05	3.2533e-05		K02771	0.00899163	3.27682e-05	3.2533e-05
K02773	0.0549715	0.000356888	0.000541638		K02773	0.0198094	0.000356888	0.000567769		K02773	0.0174827	0.000541638	0.000567769
K02774	0.0569057	0.000375786	0.000574506		K02774	0.0222819	0.000375786	0.000600906		K02774	0.0124761	0.000574506	0.000600906
K02775	0.065256	0.000366653	0.000579124		K02775	0.0168257	0.000366653	0.000598428		K02775	0.0194681	0.000579124	0.000598428
K02777	0.0809121	1.60948e-05	5.89855e-06		K02777	0.036475	1.60948e-05	4.89078e-06		K02777	0.378682	5.89855e-06	4.89078e-06
K02779	0.71436	1.62756e-06	2.10362e-06		K02779	0.76943	1.62756e-06	2.496e-06		K02779	0.0095251	2.10362e-06	2.496e-06
K02781	0.464188	7.46417e-05	7.01967e-05		K02781	0.502395	7.46417e-05	6.79931e-05		K02781	0.0362722	7.01967e-05	6.79931e-05
K02782	0.0852418	5.33478e-06	1.50414e-06		K02782	0.122953	5.33478e-06	1.48991e-06		K02782	0.413142	1.50414e-06	1.48991e-06
K02783	0.219564	8.44523e-05	4.65943e-05		K02783	0.0948813	8.44523e-05	3.97578e-05		K02783	0.8101	4.65943e-05	3.97578e-05
K02784	0.0306545	2.07966e-06	3.64845e-07		K02784	0.00213618	2.07966e-06	3.84622e-08		K02784	0.789664	3.64845e-07	3.84622e-08
K02786	0.156581	9.72015e-06	2.37217e-06		K02786	0.0175138	9.72015e-06	8.46169e-07		K02786	0.00598587	2.37217e-06	8.46169e-07
K02787	0.46483	0	5.56083e-07		K02787	0.448741	0	2.16603e-07		K02787	0.580281	5.56083e-07	2.16603e-07
K02788	0.35146	9.76536e-06	2.38573e-06		K02788	0.0433125	9.76536e-06	2.30773e-07		K02788	0.00361411	2.38573e-06	2.30773e-07
K02791	0.065256	0.000281387	0.000469688		K02791	0.0198094	0.000281387	0.000499102		K02791	0.043667	0.000469688	0.000499102
K02793	0.0651598	0.000904697	0.00106332		K02793	0.0198094	0.000904697	0.00111848		K02793	0.000194071	0.00106332	0.00111848
K02794	0.0545702	0.00132872	0.00162125		K02794	0.0198094	0.00132872	0.00167359		K02794	0.0314779	0.00162125	0.00167359
K02795	0.0674028	0.000902979	0.00108176		K02795	0.0179061	0.000902979	0.001142		K02795	1.8995e-05	0.00108176	0.001142
K02796	0.192892	0.00102297	0.0010864		K02796	0.0474477	0.00102297	0.00111182		K02796	0.00741607	0.0010864	0.00111182
K02798	0.859892	1.8943e-05	3.53398e-05		K02798	0.821916	1.8943e-05	3.40735e-05		K02798	0.0310568	3.53398e-05	3.40735e-05
K02800	0.640953	3.75695e-05	6.9033e-05		K02800	0.811921	3.75695e-05	6.87179e-05		K02800	0.01981	6.9033e-05	6.87179e-05
K02803	0.00700894	4.521e-08	2.7126e-09		K02803	4.57184e-05	4.521e-08	0		K02803	0.562216	2.7126e-09	0
K02804	0.0955073	0.000339889	0.000523164		K02804	0.026786	0.000339889	0.000558682		K02804	2.56652e-06	0.000523164	0.000558682
K02805	0.067261	0.000175822	3.44093e-05		K02805	0.0343686	0.000175822	7.74508e-06		K02805	6.37218e-08	3.44093e-05	7.74508e-06
K02806	0.0579424	8.36385e-06	1.33867e-06		K02806	0.0241766	8.36385e-06	1.21865e-06		K02806	0.0394142	1.33867e-06	1.21865e-06
K02809	0.428984	0	5.5337e-07		K02809	0.477875	0	2.18627e-07		K02809	0.28345	5.5337e-07	2.18627e-07
K02810	0.0556705	0.000458972	0.000553646		K02810	0.0246798	0.000458972	0.000568211		K02810	0.0513197	0.000553646	0.000568211
K02814	0.808755	5.51562e-06	3.20996e-05		K02814	0.196863	5.51562e-06	3.2618e-05		K02814	0.00137919	3.20996e-05	3.2618e-05
K02815	0.881708	7.32402e-06	3.23667e-05		K02815	0.266286	7.32402e-06	3.25006e-05		K02815	0.00266075	3.23667e-05	3.25006e-05
K02818	0.464361	0	5.4252e-07		K02818	0.478247	0	1.92311e-07		K02818	0.41844	5.4252e-07	1.92311e-07
K02819	0.103115	0.000268728	0.0004719		K02819	0.0198094	0.000268728	0.0005041		K02819	0.0305119	0.0004719	0.0005041
K02821	0.917901	2.30571e-05	8.1359e-05		K02821	0.126141	2.30571e-05	9.05927e-05		K02821	0.00773519	8.1359e-05	9.05927e-05
K02822	0.0753602	0.000345811	0.000554796		K02822	0.0198094	0.000345811	0.000586154		K02822	0.000685851	0.000554796	0.000586154
K02823	0.0571644	0.000670057	0.000612987		K02823	0.0173207	0.000670057	0.000612576		K02823	0.584138	0.000612987	0.000612576
K02824	0.366554	0.000511913	0.000540799		K02824	0.0507969	0.000511913	0.000561678		K02824	0.0977378	0.000540799	0.000561678
K02825	0.377715	5.78236e-05	1.52557e-05		K02825	0.434077	5.78236e-05	2.33385e-05		K02825	8.65952e-06	1.52557e-05	2.33385e-05
K02826	0.429037	0	6.34748e-07		K02826	0.398476	0	1.84214e-07		K02826	0.591004	6.34748e-07	1.84214e-07
K02827	0.416417	0	5.62865e-07		K02827	0.433938	0	1.76117e-07		K02827	0.396008	5.62865e-07	1.76117e-07
K02828	0.428697	0	5.77784e-07		K02828	0.47809	0	1.90287e-07		K02828	0.219743	5.77784e-07	1.90287e-07
K02829	0.398337	0	5.80496e-07		K02829	0.477667	0	2.18627e-07		K02829	0.179942	5.80496e-07	2.18627e-07
K02834	0.0594227	0.000666124	0.000616594		K02834	0.0173207	0.000666124	0.000611997		K02834	0.6963	0.000616594	0.000611997
K02835	0.0559516	0.000680682	0.000617046		K02835	0.0176068	0.000680682	0.000613784		K02835	0.915681	0.000617046	0.000613784
K02836	0.060575	0.000663366	0.000617662		K02836	0.0183044	0.000663366	0.000613754		K02836	0.823927	0.000617662	0.000613754
K02837	0.912344	0.00059736	0.000591473		K02837	0.565325	0.00059736	0.000586689		K02837	0.116592	0.000591473	0.000586689
K02838	0.0603999	0.00066088	0.000616217		K02838	0.0179399	0.00066088	0.000613778		K02838	0.929864	0.000616217	0.000613778
K02839	0.111372	1.08504e-06	6.38139e-06		K02839	0.422333	1.08504e-06	6.84628e-06		K02839	0.192194	6.38139e-06	6.84628e-06
K02840	0.792712	0	2.03445e-08		K02840	0.732856	0	2.22676e-08		K02840	0.821955	2.03445e-08	2.22676e-08
K02841	0.406405	1.98924e-06	3.47213e-07		K02841	0.231908	1.98924e-06	2.22676e-07		K02841	0.486034	3.47213e-07	2.22676e-07
K02843	0.627895	1.34274e-05	5.85922e-06		K02843	0.00163086	1.34274e-05	1.01216e-08		K02843	9.01134e-21	5.85922e-06	1.01216e-08
K02844	0.428957	0	9.35847e-08		K02844	0.227832	0	1.84214e-07		K02844	0.0375278	9.35847e-08	1.84214e-07
K02849	0.393972	2.66739e-06	3.5942e-07		K02849	0.224922	2.66739e-06	1.90287e-07		K02849	0.151453	3.5942e-07	1.90287e-07
K02851	0.650807	0	5.28957e-08		K02851	0.505498	0	3.64379e-08		K02851	0.523034	5.28957e-08	3.64379e-08
K02852	0.928906	3.48117e-06	2.64479e-07		K02852	0.122686	3.48117e-06	8.09731e-09		K02852	5.89611e-06	2.64479e-07	8.09731e-09
K02856	0.434348	9.26805e-06	9.98101e-06		K02856	6.72539e-07	9.26805e-06	8.09731e-09		K02856	7.42273e-26	9.98101e-06	8.09731e-09
K02858	0.758689	8.1378e-07	2.76956e-06		K02858	0.368093	8.1378e-07	2.59114e-07		K02858	2.09629e-07	2.76956e-06	2.59114e-07
K02859	0.547429	0	1.38343e-06		K02859	0.613294	0	2.63163e-08		K02859	0.0396054	1.38343e-06	2.63163e-08
K02860	0.0584657	0.00066947	0.000616444		K02860	0.0172719	0.00066947	0.000612072		K02860	0.824896	0.000616444	0.000612072
K02862	0.0579003	4.521e-08	2.06429e-06		K02862	0.570112	4.521e-08	2.30773e-07		K02862	1.39857e-13	2.06429e-06	2.30773e-07
K02863	0.0565077	0.000668972	0.000617004		K02863	0.0177186	0.000668972	0.000610956		K02863	0.550183	0.000617004	0.000610956
K02864	0.0600138	0.000663592	0.00061605		K02864	0.0200173	0.000663592	0.000610967		K02864	0.663952	0.00061605	0.000610967
K02867	0.0660444	0.000660382	0.000616121		K02867	0.020117	0.000660382	0.000614631		K02867	0.581333	0.000616121	0.000614631
K02871	0.0610476	0.000658258	0.000615677		K02871	0.0197519	0.000658258	0.000610236		K02871	0.367993	0.000615677	0.000610236
K02874	0.0598603	0.000665401	0.000616863		K02874	0.0170737	0.000665401	0.000613778		K02874	0.988913	0.000616863	0.000613778
K02876	0.0597137	0.00066409	0.000617441		K02876	0.0173207	0.00066409	0.000613005		K02876	0.998539	0.000617441	0.000613005
K02878	0.0586864	0.000667933	0.000617496		K02878	0.0179254	0.000667933	0.00061345		K02878	0.857079	0.000617496	0.00061345
K02879	0.162502	0.000652787	0.000616942		K02879	0.0893808	0.000652787	0.000612987		K02879	0.882087	0.000616942	0.000612987
K02881	0.0583667	0.00067589	0.000617603		K02881	0.026786	0.00067589	0.000611952		K02881	0.50872	0.000617603	0.000611952
K02884	0.0605059	0.000665717	0.000616425		K02884	0.0175205	0.000665717	0.000613258		K02884	0.938507	0.000616425	0.000613258
K02886	0.0838884	0.000656856	0.000618371		K02886	0.0198652	0.000656856	0.00061375		K02886	0.764712	0.000618371	0.00061375
K02887	0.0574024	0.000669831	0.000614565		K02887	0.0184974	0.000669831	0.000612855		K02887	0.840348	0.000614565	0.000612855
K02888	0.0583667	0.000665853	0.000615692		K02888	0.0179399	0.000665853	0.000612708		K02888	0.917314	0.000615692	0.000612708
K02890	0.0581438	0.000671821	0.000617449		K02890	0.0177186	0.000671821	0.000613778		K02890	0.906974	0.000617449	0.000613778
K02892	0.0600077	0.000665356	0.000617209		K02892	0.0192657	0.000665356	0.00061288		K02892	0.695323	0.000617209	0.00061288
K02895	0.142366	0.000663592	0.00058644		K02895	0.0284195	0.000663592	0.000582175		K02895	0.031603	0.00058644	0.000582175
K02897	0.0631247	0.000207966	8.27519e-05		K02897	0.0168257	0.000207966	5.41913e-05		K02897	0.0486112	8.27519e-05	5.41913e-05
K02899	0.061113	0.000666667	0.000615703		K02899	0.0172616	0.000666667	0.000612695		K02899	0.762354	0.000615703	0.000612695
K02902	0.708642	0.000596817	0.000606197		K02902	0.665676	0.000596817	0.000600055		K02902	0.503462	0.000606197	0.000600055
K02904	0.100361	0.000653149	0.000585732		K02904	0.0246798	0.000653149	0.000580658		K02904	0.0212204	0.000585732	0.000580658
K02906	0.0616777	0.000668656	0.000617407		K02906	0.0179072	0.000668656	0.000612821		K02906	0.773133	0.000617407	0.000612821
K02907	0.0866108	0.000651973	0.000615005		K02907	0.0241567	0.000651973	0.000613331		K02907	0.491855	0.000615005	0.000613331
K02909	0.0727626	0.000658845	0.00061802		K02909	0.0211747	0.000658845	0.000613475		K02909	0.628365	0.00061802	0.000613475
K02911	0.060081	0.000663547	0.000614226		K02911	0.0190278	0.000663547	0.000612376		K02911	0.726203	0.000614226	0.000612376
K02913	0.148079	0.000666893	0.000573567		K02913	0.0284195	0.000666893	0.000571259		K02913	0.204408	0.000573567	0.000571259
K02914	0.0567531	0.000665401	0.000612304		K02914	0.018128	0.000665401	0.000612689		K02914	0.560206	0.000612304	0.000612689
K02916	0.0601619	0.000667028	0.000616017		K02916	0.017794	0.000667028	0.000613086		K02916	0.987165	0.000616017	0.000613086
K02919	0.0970791	0.000284552	8.7145e-05		K02919	0.0246798	0.000284552	6.98272e-05		K02919	0.138075	8.7145e-05	6.98272e-05
K02926	0.0588246	0.000670329	0.000618013		K02926	0.018007	0.000670329	0.000612776		K02926	0.466486	0.000618013	0.000612776
K02931	0.127681	0.000659976	0.000584763		K02931	0.0296626	0.000659976	0.000579513		K02931	0.0414012	0.000584763	0.000579513
K02933	0.0581775	0.000665491	0.000617129		K02933	0.0194509	0.000665491	0.000613857		K02933	0.902234	0.000617129	0.000613857
K02935	0.0612846	0.000655952	0.000615939		K02935	0.018405	0.000655952	0.000613315		K02935	0.924261	0.000615939	0.000613315
K02939	0.0620039	0.000663276	0.000615435		K02939	0.0191272	0.000663276	0.000613957		K02939	0.85738	0.000615435	0.000613957
K02945	0.15229	0.000636692	0.000609551		K02945	0.100666	0.000636692	0.000608394		K02945	0.948477	0.000609551	0.000608394
K02946	0.0598603	0.000671956	0.00061828		K02946	0.0176068	0.000671956	0.000611975		K02946	0.621099	0.00061828	0.000611975
K02948	0.0586943	0.000667706	0.000615394		K02948	0.0189066	0.000667706	0.000613821		K02948	0.793374	0.000615394	0.000613821
K02950	0.0578416	0.000668339	0.000614001		K02950	0.0172616	0.000668339	0.000612835		K02950	0.621946	0.000614001	0.000612835
K02952	0.0571644	0.000669424	0.000617405		K02952	0.0176068	0.000669424	0.000614264		K02952	0.941886	0.000617405	0.000614264
K02954	0.0749503	0.000660111	0.000619056		K02954	0.0192119	0.000660111	0.000612384		K02954	0.287756	0.000619056	0.000612384
K02956	0.0703399	0.00066097	0.00061596		K02956	0.0180803	0.00066097	0.000613853		K02956	0.797846	0.00061596	0.000613853
K02959	0.0579005	0.000663095	0.000617173		K02959	0.0197519	0.000663095	0.000612199		K02959	0.509351	0.000617173	0.000612199
K02961	0.120292	0.000652787	0.000583544		K02961	0.0246798	0.000652787	0.000580223		K02961	0.0871037	0.000583544	0.000580223
K02963	0.0569535	0.000671414	0.000616375		K02963	0.017701	0.000671414	0.000613971		K02963	0.999365	0.000616375	0.000613971
K02965	0.0588774	0.000668249	0.000615843		K02965	0.0178689	0.000668249	0.000615191		K02965	0.563557	0.000615843	0.000615191
K02967	0.0650343	0.000662507	0.000616508		K02967	0.0178689	0.000662507	0.000611037		K02967	0.624978	0.000616508	0.000611037
K02968	0.139816	0.000661603	0.000584261		K02968	0.0222819	0.000661603	0.000579606		K02968	0.0332601	0.000584261	0.000579606
K02970	0.696722	0.000616077	0.000603487		K02970	0.40845	0.000616077	0.000598683		K02970	0.346622	0.000603487	0.000598683
K02982	0.0594615	0.00066626	0.000614816		K02982	0.0178156	0.00066626	0.00060612		K02982	0.234246	0.000614816	0.00060612
K02986	0.0588246	0.000669063	0.000617156		K02986	0.0173207	0.000669063	0.00061392		K02986	0.965754	0.000617156	0.00061392
K02988	0.0751372	0.000656901	0.000616901		K02988	0.017701	0.000656901	0.000613248		K02988	0.979269	0.000616901	0.000613248
K02990	0.0590579	0.000665356	0.000605526		K02990	0.0172719	0.000665356	0.000598017		K02990	0.328801	0.000605526	0.000598017
K02992	0.122508	0.000657353	0.000585317		K02992	0.0304176	0.000657353	0.000578338		K02992	0.00827086	0.000585317	0.000578338
K02994	0.0576398	0.000671911	0.000616189		K02994	0.0173207	0.000671911	0.000613438		K02994	0.90511	0.000616189	0.000613438
K02996	0.179558	0.000658891	0.00058372		K02996	0.0222819	0.000658891	0.000579043		K02996	0.0362521	0.00058372	0.000579043
K03040	0.0563086	0.000681224	0.000614721		K03040	0.0178792	0.000681224	0.00061045		K03040	0.902021	0.000614721	0.00061045
K03043	0.0735271	0.000660292	0.00061732		K03043	0.0242413	0.000660292	0.000611222		K03043	0.567248	0.00061732	0.000611222
K03046	0.058341	0.000674217	0.000616499		K03046	0.0180281	0.000674217	0.000612689		K03046	0.897555	0.000616499	0.000612689
K03048	0.906161	1.02175e-05	5.03594e-06		K03048	0.430502	1.02175e-05	6.45761e-07		K03048	9.51972e-12	5.03594e-06	6.45761e-07
K03060	0.291401	0.000619648	0.000591002		K03060	0.309617	0.000619648	0.000593752		K03060	0.276795	0.000591002	0.000593752
K03070	0.0564291	0.000675844	0.000618141		K03070	0.0179437	0.000675844	0.000613262		K03070	0.675918	0.000618141	0.000613262
K03071	0.287836	2.21529e-06	3.43144e-07		K03071	0.177851	2.21529e-06	7.89488e-08		K03071	0.152342	3.43144e-07	7.89488e-08
K03072	0.675375	2.3464e-05	1.90967e-05		K03072	0.556893	2.3464e-05	1.70934e-05		K03072	0.782481	1.90967e-05	1.70934e-05
K03073	0.0583667	0.000667797	0.000614814		K03073	0.0180281	0.000667797	0.000611995		K03073	0.884916	0.000614814	0.000611995
K03074	0.292154	4.01013e-05	2.67191e-05		K03074	0.100666	4.01013e-05	2.0887e-05		K03074	0.202299	2.67191e-05	2.0887e-05
K03075	0.168224	0.000655455	0.000583372		K03075	0.0222819	0.000655455	0.000576729		K03075	0.0139454	0.000583372	0.000576729
K03076	0.0584866	0.000680365	0.000616132		K03076	0.0177186	0.000680365	0.000612258		K03076	0.812194	0.000616132	0.000612258
K03077	0.125732	0.00029486	0.000511332		K03077	0.0168257	0.00029486	0.0005315		K03077	0.12039	0.000511332	0.0005315
K03078	0.628027	0	6.91713e-08		K03078	0.548338	0	3.84622e-08		K03078	0.948478	6.91713e-08	3.84622e-08
K03079	0.147661	4.9731e-06	2.34857e-05		K03079	0.126354	4.9731e-06	2.82029e-05		K03079	0.413842	2.34857e-05	2.82029e-05
K03081	0.896536	4.521e-08	1.33596e-06		K03081	4.57184e-05	4.521e-08	0		K03081	0.000711358	1.33596e-06	0
K03082	0.90049	6.60066e-06	3.34301e-05		K03082	0.202176	6.60066e-06	3.37111e-05		K03082	0.00396187	3.34301e-05	3.37111e-05
K03086	0.0585749	0.000999005	0.00113475		K03086	0.026786	0.000999005	0.00117055		K03086	6.71869e-05	0.00113475	0.00117055
K03087	0.422725	0	9.76536e-08		K03087	0.488394	0	6.07299e-08		K03087	0.271399	9.76536e-08	6.07299e-08
K03088	0.110824	0.00513378	0.004824		K03088	0.0198094	0.00513378	0.00467013		K03088	3.51581e-07	0.004824	0.00467013
K03089	0.189784	1.98924e-06	2.72616e-07		K03089	0.0316121	1.98924e-06	3.84622e-08		K03089	0.0418762	2.72616e-07	3.84622e-08
K03090	0.351612	9.26805e-06	5.32212e-06		K03090	0.304179	9.26805e-06	4.80778e-06		K03090	0.654747	5.32212e-06	4.80778e-06
K03091	0.0831558	0.00211416	0.00191897		K03091	0.0315648	0.00211416	0.00187792		K03091	0.098544	0.00191897	0.00187792
K03092	0.117316	0.000354899	0.000550841		K03092	0.026786	0.000354899	0.00057899		K03092	2.26292e-05	0.000550841	0.00057899
K03093	0.774605	7.77612e-06	1.14146e-05		K03093	0.656917	7.77612e-06	1.26784e-05		K03093	0.798033	1.14146e-05	1.26784e-05
K03095	0.139635	3.1647e-07	3.84104e-06		K03095	0.600757	3.1647e-07	4.29158e-07		K03095	8.90293e-13	3.84104e-06	4.29158e-07
K03098	0.741382	7.2336e-07	6.0396e-06		K03098	0.0326709	7.2336e-07	1.63444e-05		K03098	8.7957e-11	6.0396e-06	1.63444e-05
K03100	0.0607349	0.00208504	0.00222911		K03100	0.0187284	0.00208504	0.00225993		K03100	0.0353244	0.00222911	0.00225993
K03101	0.0634785	0.000938966	0.00108828		K03101	0.026786	0.000938966	0.00112186		K03101	0.000130226	0.00108828	0.00112186
K03106	0.06026	0.000668792	0.000617933		K03106	0.018128	0.000668792	0.000612967		K03106	0.740212	0.000617933	0.000612967
K03110	0.0586718	0.000664451	0.000615523		K03110	0.0190278	0.000664451	0.000615118		K03110	0.5664	0.000615523	0.000615118
K03111	0.0580093	0.0010613	0.000807521		K03111	0.017178	0.0010613	0.000755564		K03111	0.0599427	0.000807521	0.000755564
K03112	0.622756	0	7.59528e-08		K03112	0.57142	0	2.63163e-08		K03112	0.643158	7.59528e-08	2.63163e-08
K03113	0.902022	1.58235e-05	1.79913e-05		K03113	0.822549	1.58235e-05	1.61481e-05		K03113	0.99456	1.79913e-05	1.61481e-05
K03116	0.336547	0.00010647	3.41381e-05		K03116	0.393846	0.00010647	3.77517e-05		K03116	0.34001	3.41381e-05	3.77517e-05
K03117	0.282837	2.17008e-06	3.445e-07		K03117	0.175991	2.17008e-06	9.71678e-08		K03117	0.249298	3.445e-07	9.71678e-08
K03118	0.205354	6.85836e-05	2.76712e-05		K03118	0.211796	6.85836e-05	2.97495e-05		K03118	0.325763	2.76712e-05	2.97495e-05
K03119	0.572257	0	8.27343e-08		K03119	0.537085	0	3.03649e-08		K03119	0.533929	8.27343e-08	3.03649e-08
K03146	0.885718	3.1647e-07	6.10335e-07		K03146	8.30084e-10	3.1647e-07	0		K03146	1.38414e-08	6.10335e-07	0
K03147	0.0734988	0.000658212	0.000597245		K03147	0.0284195	0.000658212	0.000598831		K03147	0.680942	0.000597245	0.000598831
K03148	0.0839645	2.17008e-05	7.49491e-06		K03148	0.107074	2.17008e-05	9.60949e-06		K03148	0.324989	7.49491e-06	9.60949e-06
K03149	0.0581611	0.000244903	9.08016e-05		K03149	0.026786	0.000244903	4.78227e-05		K03149	0.000137022	9.08016e-05	4.78227e-05
K03150	0.0676802	0.000783896	0.000634304		K03150	0.026786	0.000783896	0.000607667		K03150	4.97287e-05	0.000634304	0.000607667
K03151	0.05797	0.000633754	0.000591036		K03151	0.0249293	0.000633754	0.000597553		K03151	0.12563	0.000591036	0.000597553
K03152	0.907015	0.000618925	0.000604824		K03152	0.593504	0.000618925	0.000605851		K03152	0.811993	0.000604824	0.000605851
K03153	0.064727	9.042e-08	2.52814e-06		K03153	0.676163	9.042e-08	3.88671e-07		K03153	2.56686e-11	2.52814e-06	3.88671e-07
K03154	0.0913142	0.000426737	0.000119196		K03154	0.0222819	0.000426737	5.13167e-05		K03154	1.79046e-08	0.000119196	5.13167e-05
K03168	0.0587776	0.000661829	0.00060775		K03168	0.0199642	0.000661829	0.000611886		K03168	0.0985867	0.00060775	0.000611886
K03169	0.247048	0.0016371	0.0017136		K03169	0.156302	0.0016371	0.00169541		K03169	0.00550218	0.0017136	0.00169541
K03177	0.0588439	0.00066409	0.000615403		K03177	0.0178689	0.00066409	0.000613102		K03177	0.714768	0.000615403	0.000613102
K03179	0.634969	9.042e-07	6.38139e-06		K03179	0.0317173	9.042e-07	1.64841e-05		K03179	3.66319e-11	6.38139e-06	1.64841e-05
K03181	0.583297	0	6.91713e-08		K03181	0.592709	0	2.42919e-08		K03181	0.269305	6.91713e-08	2.42919e-08
K03182	0.837458	1.79484e-05	4.28116e-05		K03182	0.211465	1.79484e-05	5.66124e-05		K03182	0.000139689	4.28116e-05	5.66124e-05
K03183	0.240016	0.000125729	5.99227e-05		K03183	0.330049	0.000125729	7.39831e-05		K03183	0.114311	5.99227e-05	7.39831e-05
K03184	0.612339	0	6.91713e-08		K03184	0.506328	0	3.44136e-08		K03184	0.973786	6.91713e-08	3.44136e-08
K03185	0.532669	0	9.35847e-08		K03185	0.306698	0	7.89488e-08		K03185	0.224632	9.35847e-08	7.89488e-08
K03186	0.0994127	0.000283964	0.000510505		K03186	0.0222819	0.000283964	0.00055337		K03186	7.29219e-06	0.000510505	0.00055337
K03187	0.0561635	0.000110584	2.30435e-05		K03187	0.0339301	0.000110584	7.27948e-06		K03187	1.64373e-05	2.30435e-05	7.27948e-06
K03188	0.0561722	0.000112347	2.32199e-05		K03188	0.0335605	0.000112347	7.12361e-06		K03188	9.48989e-06	2.32199e-05	7.12361e-06
K03189	0.0565266	0.000110358	2.31507e-05		K03189	0.0335605	0.000110358	7.43131e-06		K03189	3.11882e-05	2.31507e-05	7.43131e-06
K03190	0.0590579	0.000114291	2.31805e-05		K03190	0.033359	0.000114291	7.37058e-06		K03190	2.36588e-05	2.31805e-05	7.37058e-06
K03191	0.0571261	0.00011203	1.85922e-05		K03191	0.0136578	0.00011203	1.07289e-07		K03191	1.45934e-19	1.85922e-05	1.07289e-07
K03192	0.244326	0	1.74963e-07		K03192	0.107924	0	2.28749e-07		K03192	0.0492534	1.74963e-07	2.28749e-07
K03195	0.210714	2.21529e-06	2.53628e-07		K03195	0.0185457	2.21529e-06	1.61946e-08		K03195	0.000224538	2.53628e-07	1.61946e-08
K03196	0.173087	2.48655e-06	2.87536e-07		K03196	0.0316896	2.48655e-06	3.84622e-08		K03196	0.0413155	2.87536e-07	3.84622e-08
K03197	0.130397	2.53176e-06	2.37353e-07		K03197	8.30084e-10	2.53176e-06	0		K03197	1.48596e-05	2.37353e-07	0
K03198	0.170813	2.12487e-06	2.35996e-07		K03198	0.0186177	2.12487e-06	2.22676e-08		K03198	0.0041563	2.35996e-07	2.22676e-08
K03199	0.187046	2.12487e-06	2.37353e-07		K03199	0.0253189	2.12487e-06	3.44136e-08		K03199	0.0190457	2.37353e-07	3.44136e-08
K03200	0.130341	2.39613e-06	2.35996e-07		K03200	8.30084e-10	2.39613e-06	0		K03200	1.48277e-05	2.35996e-07	0
K03201	0.625217	0	3.25512e-08		K03201	0.548675	0	3.44136e-08		K03201	0.902103	3.25512e-08	3.44136e-08
K03203	0.163356	1.98924e-06	2.6041e-07		K03203	0.0316249	1.98924e-06	3.64379e-08		K03203	0.0446949	2.6041e-07	3.64379e-08
K03204	0.205857	2.2605e-06	2.75329e-07		K03204	0.0316284	2.2605e-06	3.23893e-08		K03204	0.0131435	2.75329e-07	3.23893e-08
K03205	0.0776838	0.00128998	0.0011865		K03205	0.0617525	0.00128998	0.00120261		K03205	0.766881	0.0011865	0.00120261
K03206	0.890835	0	1.76319e-08		K03206	NA	0	0		K03206	0.193859	1.76319e-08	0
K03210	0.911732	0.000610606	0.000613377		K03210	0.364053	0.000610606	0.000600234		K03210	0.0107329	0.000613377	0.000600234
K03212	1.42129e-06	9.042e-08	0		K03212	4.57184e-05	9.042e-08	0		K03212	NA	0	0
K03214	0.917412	0	2.7126e-09		K03214	NA	0	0		K03214	0.562216	2.7126e-09	0
K03215	0.272046	2.44134e-06	3.20087e-07		K03215	0.0802384	2.44134e-06	4.25109e-08		K03215	0.00510093	3.20087e-07	4.25109e-08
K03216	0.628602	0.000608346	0.000597785		K03216	0.192274	0.000608346	0.000583739		K03216	8.15819e-05	0.000597785	0.000583739
K03217	0.060442	0.000667706	0.000620648		K03217	0.0183044	0.000667706	0.000614756		K03217	0.429201	0.000620648	0.000614756
K03218	0.165344	0.000648537	0.000617532		K03218	0.074579	0.000648537	0.000612827		K03218	0.659209	0.000617532	0.000612827
K03219	0.478281	0	9.62973e-08		K03219	0.22813	0	1.68019e-07		K03219	0.0392626	9.62973e-08	1.68019e-07
K03220	0.917412	0	1.3563e-09		K03220	NA	0	0		K03220	0.562216	1.3563e-09	0
K03222	0.409556	0	1.08504e-07		K03222	0.215317	0	1.80165e-07		K03222	0.106245	1.08504e-07	1.80165e-07
K03223	0.400181	0	1.26136e-07		K03223	0.228311	0	2.06481e-07		K03223	0.159179	1.26136e-07	2.06481e-07
K03224	0.416541	0	1.2478e-07		K03224	0.202821	0	2.06481e-07		K03224	0.0823179	1.2478e-07	2.06481e-07
K03226	0.378768	0	1.16642e-07		K03226	0.227518	0	1.90287e-07		K03226	0.224302	1.16642e-07	1.90287e-07
K03227	0.398511	0	1.23423e-07		K03227	0.238256	0	2.04457e-07		K03227	0.166023	1.23423e-07	2.04457e-07
K03228	0.410285	0	1.13929e-07		K03228	0.228221	0	1.80165e-07		K03228	0.18437	1.13929e-07	1.80165e-07
K03229	0.399063	0	1.19354e-07		K03229	0.227307	0	2.00409e-07		K03229	0.166386	1.19354e-07	2.00409e-07
K03230	0.416262	0	1.32917e-07		K03230	0.251587	0	1.76117e-07		K03230	0.354663	1.32917e-07	1.76117e-07
K03269	0.895204	1.74511e-05	1.82639e-05		K03269	0.747981	1.74511e-05	1.60347e-05		K03269	0.992512	1.82639e-05	1.60347e-05
K03270	0.825941	2.17008e-05	3.42167e-05		K03270	0.656579	2.17008e-05	3.08811e-05		K03270	0.92895	3.42167e-05	3.08811e-05
K03271	0.0596389	0.000297753	0.000483315		K03271	0.0179061	0.000297753	0.00050528		K03271	0.167908	0.000483315	0.00050528
K03272	0.931967	6.73629e-06	6.23491e-06		K03272	0.981322	6.73629e-06	7.30783e-06		K03272	0.872182	6.23491e-06	7.30783e-06
K03273	0.0613746	0.00028193	0.000471609		K03273	0.0168257	0.00028193	0.000496299		K03273	0.146645	0.000471609	0.000496299
K03274	0.695797	5.78688e-06	2.59867e-06		K03274	0.280303	5.78688e-06	2.06481e-07		K03274	6.14631e-11	2.59867e-06	2.06481e-07
K03281	0.895688	1.56427e-05	1.79547e-05		K03281	0.802956	1.56427e-05	1.57149e-05		K03281	0.927331	1.79547e-05	1.57149e-05
K03282	0.0807364	0.00052317	0.000573893		K03282	0.0175111	0.00052317	0.000592928		K03282	0.00188621	0.000573893	0.000592928
K03284	0.417062	0.000693657	0.000676616		K03284	0.165205	0.000693657	0.000654018		K03284	0.263105	0.000676616	0.000654018
K03286	0.135448	1.16642e-05	8.12695e-06		K03286	0.00631476	1.16642e-05	5.26325e-08		K03286	4.49626e-23	8.12695e-06	5.26325e-08
K03287	0.904569	1.90334e-05	2.28876e-05		K03287	0.602274	1.90334e-05	1.57979e-05		K03287	0.192765	2.28876e-05	1.57979e-05
K03291	0.917412	0	1.3563e-09		K03291	NA	0	0		K03291	0.562216	1.3563e-09	0
K03292	0.93052	0.001152	0.00116446		K03292	0.526547	0.001152	0.00118864		K03292	0.0060951	0.00116446	0.00118864
K03293	0.175039	2.87536e-05	2.48406e-05		K03293	0.0345799	2.87536e-05	2.21259e-06		K03293	6.70182e-12	2.48406e-05	2.21259e-06
K03294	0.0579081	0.000408337	0.000524685		K03294	0.0169298	0.000408337	0.00054315		K03294	0.0335275	0.000524685	0.00054315
K03295	0.939903	1.39699e-05	2.07921e-05		K03295	0.912766	1.39699e-05	1.59497e-05		K03295	0.96397	2.07921e-05	1.59497e-05
K03296	0.0664452	0.000413762	0.000591683		K03296	0.0198094	0.000413762	0.000582343		K03296	0.310572	0.000591683	0.000582343
K03297	0.541776	4.36729e-05	8.09847e-06		K03297	0.478025	4.36729e-05	1.99821e-05		K03297	1.0084e-11	8.09847e-06	1.99821e-05
K03298	0.210093	6.96234e-06	2.46847e-06		K03298	0.0316876	6.96234e-06	2.87455e-07		K03298	4.01563e-08	2.46847e-06	2.87455e-07
K03299	0.815334	1.34274e-05	1.52991e-05		K03299	0.813499	1.34274e-05	1.83586e-05		K03299	0.968199	1.52991e-05	1.83586e-05
K03300	0.916316	5.74167e-06	7.39184e-06		K03300	0.28891	5.74167e-06	2.92313e-06		K03300	1.12175e-05	7.39184e-06	2.92313e-06
K03301	0.710786	0	2.03445e-08		K03301	0.590855	0	4.04866e-08		K03301	0.738016	2.03445e-08	4.04866e-08
K03303	0.903832	2.37805e-05	4.72616e-05		K03303	0.931189	2.37805e-05	3.35613e-05		K03303	0.346152	4.72616e-05	3.35613e-05
K03304	0.917412	0	1.3563e-09		K03304	NA	0	0		K03304	0.562216	1.3563e-09	0
K03305	0.922702	1.96664e-05	2.24658e-05		K03305	0.60203	1.96664e-05	1.78303e-05		K03305	0.301768	2.24658e-05	1.78303e-05
K03306	0.662674	6.89e-05	5.28808e-05		K03306	0.637443	6.89e-05	5.3088e-05		K03306	0.835872	5.28808e-05	5.3088e-05
K03307	0.0596481	0.000865545	0.00106307		K03307	0.0187284	0.000865545	0.00107032		K03307	0.865556	0.00106307	0.00107032
K03308	0.14637	0.0020009	0.00178028		K03308	0.0168995	0.0020009	0.00179747		K03308	0.0178527	0.00178028	0.00179747
K03309	0.174837	1.94403e-06	2.25146e-07		K03309	1.11161e-06	1.94403e-06	2.02433e-09		K03309	4.79437e-05	2.25146e-07	2.02433e-09
K03310	0.299681	0.00183159	0.00179525		K03310	0.474554	0.00183159	0.0018138		K03310	0.0116788	0.00179525	0.0018138
K03311	0.092652	0.000426285	0.000522097		K03311	0.0416878	0.000426285	0.000525467		K03311	0.831804	0.000522097	0.000525467
K03312	0.0720615	0.000401103	0.000538493		K03312	0.026786	0.000401103	0.000559401		K03312	0.00776028	0.000538493	0.000559401
K03313	0.272443	6.26159e-05	2.46114e-05		K03313	0.0894521	6.26159e-05	1.25448e-05		K03313	0.0107794	2.46114e-05	1.25448e-05
K03314	0.532984	0	8.81595e-08		K03314	0.276175	0	9.10948e-08		K03314	0.0991477	8.81595e-08	9.10948e-08
K03315	0.0613746	0.000447669	0.000558676		K03315	0.0222819	0.000447669	0.000585513		K03315	4.66114e-06	0.000558676	0.000585513
K03316	0.510085	5.07708e-05	1.47864e-05		K03316	0.449415	5.07708e-05	1.28727e-05		K03316	0.0534246	1.47864e-05	1.28727e-05
K03317	0.721892	5.19915e-06	9.26082e-06		K03317	0.10848	5.19915e-06	1.68829e-06		K03317	4.65071e-06	9.26082e-06	1.68829e-06
K03319	0.162535	5.08613e-05	7.41082e-06		K03319	0.434478	5.08613e-05	2.13465e-05		K03319	5.25688e-12	7.41082e-06	2.13465e-05
K03320	0.629565	7.07084e-05	6.17957e-05		K03320	0.758015	7.07084e-05	6.52198e-05		K03320	0.0359864	6.17957e-05	6.52198e-05
K03321	0.0559829	0.000300647	0.000484073		K03321	0.0169298	0.000300647	0.00049596		K03321	0.633158	0.000484073	0.00049596
K03322	0.911364	2.89796e-05	5.14946e-05		K03322	0.866736	2.89796e-05	3.6029e-05		K03322	0.179551	5.14946e-05	3.6029e-05
K03324	0.0689683	0.00122582	0.00117279		K03324	0.0226422	0.00122582	0.00117679		K03324	0.482292	0.00117279	0.00117679
K03325	0.787415	1.51001e-05	1.3483e-05		K03325	0.211986	1.51001e-05	9.49005e-06		K03325	0.0125139	1.3483e-05	9.49005e-06
K03326	0.0783075	1.64112e-05	3.57385e-06		K03326	0.00049427	1.64112e-05	3.44136e-08		K03326	6.82276e-12	3.57385e-06	3.44136e-08
K03327	0.904567	2.16104e-05	2.13346e-05		K03327	0.547911	2.16104e-05	1.61339e-05		K03327	0.364538	2.13346e-05	1.61339e-05
K03328	0.22997	5.01831e-06	1.67964e-05		K03328	0.316242	5.01831e-06	1.58039e-05		K03328	0.679361	1.67964e-05	1.58039e-05
K03332	0.828204	6.23898e-06	3.24644e-05		K03332	0.221543	6.23898e-06	3.30148e-05		K03332	0.00228725	3.24644e-05	3.30148e-05
K03335	0.951897	8.40906e-06	3.60776e-05		K03335	0.112909	8.40906e-06	4.09704e-05		K03335	0.0032912	3.60776e-05	4.09704e-05
K03336	0.952108	8.5899e-06	3.58891e-05		K03336	0.107126	8.5899e-06	4.06505e-05		K03336	0.00341092	3.58891e-05	4.06505e-05
K03337	0.987876	1.38343e-05	3.97586e-05		K03337	0.379187	1.38343e-05	4.14927e-05		K03337	0.0440226	3.97586e-05	4.14927e-05
K03338	0.10745	0.000276369	0.000502626		K03338	0.0198094	0.000276369	0.000536176		K03338	0.00183938	0.000502626	0.000536176
K03340	0.674773	0.000565441	0.00057419		K03340	0.36441	0.000565441	0.000576847		K03340	0.493622	0.00057419	0.000576847
K03342	0.000739437	2.2605e-07	2.30571e-08		K03342	8.30084e-10	2.2605e-07	0		K03342	0.193441	2.30571e-08	0
K03346	0.412225	7.6857e-07	4.96541e-06		K03346	0.379237	7.6857e-07	6.09323e-07		K03346	1.96368e-10	4.96541e-06	6.09323e-07
K03366	0.870036	9.042e-08	5.34382e-07		K03366	0.557208	9.042e-08	2.00409e-07		K03366	0.435437	5.34382e-07	2.00409e-07
K03367	0.906379	4.83747e-06	4.76197e-06		K03367	0.176802	4.83747e-06	1.74497e-06		K03367	1.40044e-06	4.76197e-06	1.74497e-06
K03380	0.912694	0	4.0689e-09		K03380	0.868581	0	2.02433e-09		K03380	0.660983	4.0689e-09	2.02433e-09
K03382	0.0737366	0.000274651	0.000470434		K03382	0.0222819	0.000274651	0.000498608		K03382	0.0708336	0.000470434	0.000498608
K03385	0.0965267	4.75609e-05	8.35752e-06		K03385	0.148581	4.75609e-05	1.24577e-05		K03385	0.00352026	8.35752e-06	1.24577e-05
K03386	0.0598437	0.00041236	0.000512641		K03386	0.0169298	0.00041236	0.000537913		K03386	0.0149616	0.000512641	0.000537913
K03387	0.928049	1.614e-05	2.22121e-05		K03387	0.858278	1.614e-05	1.631e-05		K03387	0.246922	2.22121e-05	1.631e-05
K03388	0.0580003	0.000123107	2.65035e-05		K03388	0.0328806	0.000123107	1.60509e-05		K03388	0.0971115	2.65035e-05	1.60509e-05
K03389	0.0631041	0.000165649	2.88702e-05		K03389	0.026786	0.000165649	2.89499e-05		K03389	0.0459998	2.88702e-05	2.89499e-05
K03390	0.0582044	0.00012487	2.62647e-05		K03390	0.0296626	0.00012487	1.60448e-05		K03390	0.124588	2.62647e-05	1.60448e-05
K03392	0.895842	0	2.17008e-08		K03392	NA	0	0		K03392	0.194865	2.17008e-08	0
K03394	0.903117	0.00113179	0.00109119		K03394	0.329927	0.00113179	0.00107813		K03394	0.0208679	0.00109119	0.00107813
K03399	0.090826	8.27343e-06	3.53859e-06		K03399	0.0176824	8.27343e-06	1.45954e-06		K03399	3.82093e-05	3.53859e-06	1.45954e-06
K03402	0.0602605	0.000647905	0.000610243		K03402	0.0172616	0.000647905	0.000593401		K03402	1.66862e-07	0.000610243	0.000593401
K03403	0.918387	0	2.7126e-09		K03403	0.796572	0	6.07299e-09		K03403	0.51807	2.7126e-09	6.07299e-09
K03404	0.748185	3.75243e-06	2.34504e-06		K03404	0.00471291	3.75243e-06	1.61946e-08		K03404	2.5974e-09	2.34504e-06	1.61946e-08
K03405	0.695374	3.97848e-06	2.35725e-06		K03405	0.00472464	3.97848e-06	1.01216e-08		K03405	2.61597e-08	2.35725e-06	1.01216e-08
K03406	0.0802871	0.00252082	0.00304441		K03406	0.0186776	0.00252082	0.00319866		K03406	0.0229277	0.00304441	0.00319866
K03407	0.0590512	0.000350965	0.000491157		K03407	0.0172719	0.000350965	0.000518321		K03407	0.0521625	0.000491157	0.000518321
K03408	0.0627989	0.000367196	0.000497462		K03408	0.0176068	0.000367196	0.000530402		K03408	0.0128236	0.000497462	0.000530402
K03409	0.606046	8.45427e-06	6.3719e-06		K03409	0.693338	8.45427e-06	7.71067e-06		K03409	0.366985	6.3719e-06	7.71067e-06
K03410	0.0973745	0.00029712	0.000486969		K03410	0.026786	0.00029712	0.000517673		K03410	0.0128817	0.000486969	0.000517673
K03411	0.103115	0.000297391	0.00048617		K03411	0.0179061	0.000297391	0.000518372		K03411	0.00748059	0.00048617	0.000518372
K03412	0.138233	2.12487e-05	1.2695e-05		K03412	0.173751	2.12487e-05	1.4563e-05		K03412	0.153171	1.2695e-05	1.4563e-05
K03413	0.0805636	0.000402912	0.000507628		K03413	0.018007	0.000402912	0.000537449		K03413	0.0251063	0.000507628	0.000537449
K03414	0.627022	0	7.59528e-08		K03414	0.463507	0	5.06082e-08		K03414	0.425812	7.59528e-08	5.06082e-08
K03415	0.641691	7.2336e-06	5.14173e-06		K03415	0.225895	7.2336e-06	2.97576e-06		K03415	0.000528225	5.14173e-06	2.97576e-06
K03417	0.59544	0	7.86654e-08		K03417	0.57142	0	2.63163e-08		K03417	0.442307	7.86654e-08	2.63163e-08
K03423	0.647282	0	5.28957e-08		K03423	0.590934	0	2.83406e-08		K03423	0.806138	5.28957e-08	2.83406e-08
K03424	0.0964925	0.00069533	0.000641043		K03424	0.038772	0.00069533	0.000635311		K03424	0.683116	0.000641043	0.000635311
K03426	0.927208	0.000590849	0.000585223		K03426	0.838727	0.000590849	0.000579456		K03426	0.221663	0.000585223	0.000579456
K03427	0.0593234	0.00043388	0.000191733		K03427	0.017837	0.00043388	0.000140051		K03427	0.0466117	0.000191733	0.000140051
K03428	0.917412	0	1.3563e-09		K03428	0.868581	0	2.02433e-09		K03428	0.853758	1.3563e-09	2.02433e-09
K03429	0.893161	1.54166e-05	2.22474e-05		K03429	0.857629	1.54166e-05	2.05935e-05		K03429	0.775083	2.22474e-05	2.05935e-05
K03430	0.859236	2.02541e-05	2.58267e-05		K03430	0.148649	2.02541e-05	1.00042e-05		K03430	7.04091e-05	2.58267e-05	1.00042e-05
K03431	0.0589306	0.000650572	0.000600922		K03431	0.0183044	0.000650572	0.000605074		K03431	0.398122	0.000600922	0.000605074
K03433	0.917412	0	1.3563e-09		K03433	NA	0	0		K03433	0.562216	1.3563e-09	0
K03435	0.616408	0	5.56083e-08		K03435	0.517577	0	3.64379e-08		K03435	0.984765	5.56083e-08	3.64379e-08
K03436	0.628287	0.000616619	0.000591267		K03436	0.786428	0.000616619	0.000599487		K03436	0.248316	0.000591267	0.000599487
K03437	0.843477	0.000619061	0.000614384		K03437	0.249641	0.000619061	0.000600865		K03437	0.00177893	0.000614384	0.000600865
K03438	0.11972	0.00119594	0.00115891		K03438	0.0242413	0.00119594	0.00115389		K03438	0.643697	0.00115891	0.00115389
K03439	0.917329	0.000611782	0.000614031		K03439	0.617365	0.000611782	0.000601262		K03439	0.00540469	0.000614031	0.000601262
K03442	0.761006	0.000586781	0.000595843		K03442	0.475045	0.000586781	0.000598337		K03442	0.350778	0.000595843	0.000598337
K03444	0.905382	7.32402e-06	1.08504e-05		K03444	2.34009e-09	7.32402e-06	6.07299e-09		K03444	4.94915e-26	1.08504e-05	6.07299e-09
K03446	0.0819119	4.0689e-07	7.11786e-06		K03446	0.0242413	4.0689e-07	1.5976e-05		K03446	4.56611e-07	7.11786e-06	1.5976e-05
K03449	0.892554	2.80302e-06	5.8131e-06		K03449	0.568186	2.80302e-06	7.31997e-06		K03449	0.30635	5.8131e-06	7.31997e-06
K03451	0.0657246	0.000331028	0.000470214		K03451	0.0173207	0.000331028	0.000498612		K03451	0.0704764	0.000470214	0.000498612
K03453	0.0576675	0.000228717	8.0434e-05		K03453	0.0179061	0.000228717	4.89402e-05		K03453	0.00863084	8.0434e-05	4.89402e-05
K03455	0.909834	1.67729e-05	2.16343e-05		K03455	0.812341	1.67729e-05	1.66076e-05		K03455	0.219864	2.16343e-05	1.66076e-05
K03457	0.0679619	2.37805e-05	6.64587e-06		K03457	0.0182178	2.37805e-05	4.4596e-06		K03457	0.000172836	6.64587e-06	4.4596e-06
K03458	0.0596389	0.000761517	0.00061706		K03458	0.0284195	0.000761517	0.000605946		K03458	0.343398	0.00061706	0.000605946
K03464	0.917412	0	1.3563e-09		K03464	NA	0	0		K03464	0.562216	1.3563e-09	0
K03465	0.0618732	9.06461e-05	2.74515e-05		K03465	0.036501	9.06461e-05	2.79681e-05		K03465	0.454871	2.74515e-05	2.79681e-05
K03466	0.0641887	0.0006673	0.000624042		K03466	0.0178156	0.0006673	0.000615278		K03466	0.936252	0.000624042	0.000615278
K03469	0.0964193	0.00065342	0.000617324		K03469	0.0387949	0.00065342	0.000611503		K03469	0.442348	0.000617324	0.000611503
K03470	0.0592493	0.00065012	0.000606604		K03470	0.0183044	0.00065012	0.000605035		K03470	0.927118	0.000606604	0.000605035
K03471	0.76043	1.05339e-05	1.8622e-06		K03471	0.788189	1.05339e-05	1.36845e-06		K03471	0.269341	1.8622e-06	1.36845e-06
K03472	0.58289	0	8.54469e-08		K03472	0.506388	0	3.44136e-08		K03472	0.787617	8.54469e-08	3.44136e-08
K03473	0.872178	1.5281e-05	1.78923e-05		K03473	0.794309	1.5281e-05	1.56521e-05		K03473	0.946447	1.78923e-05	1.56521e-05
K03474	0.895204	1.66825e-05	1.79276e-05		K03474	0.768339	1.66825e-05	1.59396e-05		K03474	0.998762	1.79276e-05	1.59396e-05
K03475	0.0714955	0.000345088	0.000554765		K03475	0.0198094	0.000345088	0.000586446		K03475	0.00101966	0.000554765	0.000586446
K03476	0.417895	7.82133e-06	4.51404e-05		K03476	0.0637243	7.82133e-06	5.04685e-05		K03476	0.0321552	4.51404e-05	5.04685e-05
K03477	0.646317	0	7.05276e-08		K03477	0.519957	0	3.44136e-08		K03477	0.739293	7.05276e-08	3.44136e-08
K03478	0.452291	1.43316e-05	4.76739e-06		K03478	0.554818	1.43316e-05	8.0629e-06		K03478	0.0386288	4.76739e-06	8.0629e-06
K03480	0.0674648	0.000207197	3.68886e-05		K03480	0.0346583	0.000207197	2.61746e-06		K03480	2.31501e-16	3.68886e-05	2.61746e-06
K03481	0.0788301	0.000285456	0.000502928		K03481	0.0222819	0.000285456	0.000530591		K03481	0.0331275	0.000502928	0.000530591
K03483	0.827971	1.70894e-05	3.504e-05		K03483	0.683065	1.70894e-05	3.45593e-05		K03483	0.0223252	3.504e-05	3.45593e-05
K03484	0.0674667	0.00066418	0.000594476		K03484	0.0174452	0.00066418	0.000582171		K03484	0.286366	0.000594476	0.000582171
K03485	0.64878	0	6.10335e-08		K03485	0.57142	0	2.42919e-08		K03485	0.913136	6.10335e-08	2.42919e-08
K03486	0.0879113	0.000279488	0.00047215		K03486	0.0246798	0.000279488	0.0005056		K03486	0.0118291	0.00047215	0.0005056
K03487	0.616769	0	5.96772e-08		K03487	0.61463	0	2.22676e-08		K03487	0.366878	5.96772e-08	2.22676e-08
K03488	0.0562224	0.00049844	0.00056804		K03488	0.0246798	0.00049844	0.000595845		K03488	5.10926e-09	0.00056804	0.000595845
K03489	0.859048	3.6168e-07	2.02902e-06		K03489	0.000450694	3.6168e-07	1.8219e-08		K03489	5.74246e-09	2.02902e-06	1.8219e-08
K03490	0.918068	3.48117e-06	5.62593e-06		K03490	0.83994	3.48117e-06	6.8645e-06		K03490	0.764808	5.62593e-06	6.8645e-06
K03491	0.0539909	0.000399566	0.000562445		K03491	0.0222819	0.000399566	0.000595582		K03491	0.000497166	0.000562445	0.000595582
K03492	0.648763	2.89344e-06	1.99376e-06		K03492	1.11161e-06	2.89344e-06	2.02433e-09		K03492	3.1868e-17	1.99376e-06	2.02433e-09
K03495	0.850694	0.000613861	0.000605932		K03495	0.538913	0.000613861	0.00060013		K03495	0.202383	0.000605932	0.00060013
K03496	0.0568553	0.00206483	0.00187421		K03496	0.016745	0.00206483	0.00186053		K03496	0.591967	0.00187421	0.00186053
K03497	0.261988	0.00183164	0.00179681		K03497	0.027537	0.00183164	0.00177995		K03497	0.0261513	0.00179681	0.00177995
K03498	0.937784	0.00175134	0.00174631		K03498	0.837667	0.00175134	0.00175637		K03498	0.0764059	0.00174631	0.00175637
K03499	0.261412	0.0018325	0.00179607		K03499	0.490843	0.0018325	0.0018128		K03499	0.013771	0.00179607	0.0018128
K03500	0.062767	0.000648492	0.000592355		K03500	0.017701	0.000648492	0.00059759		K03500	0.43234	0.000592355	0.00059759
K03501	0.0581705	0.00066305	0.000616592		K03501	0.0201027	0.00066305	0.000613643		K03501	0.875482	0.000616592	0.000613643
K03502	0.101803	0.000618021	0.000580586		K03502	0.0446849	0.000618021	0.000592912		K03502	0.000329681	0.000580586	0.000592912
K03503	0.900488	5.28957e-06	6.52923e-06		K03503	0.285822	5.28957e-06	1.53869e-05		K03503	3.11362e-08	6.52923e-06	1.53869e-05
K03517	0.0554036	0.000337493	0.00012672		K03517	0.0198094	0.000337493	9.02931e-05		K03517	0.0227354	0.00012672	9.02931e-05
K03518	0.308942	0.00106845	0.00110066		K03518	0.126141	0.00106845	0.00110856		K03518	0.767861	0.00110066	0.00110856
K03519	0.0583291	6.3294e-06	1.51363e-06		K03519	0.0194498	6.3294e-06	9.69653e-07		K03519	0.000556433	1.51363e-06	9.69653e-07
K03520	0.917412	0	1.3563e-09		K03520	NA	0	0		K03520	0.562216	1.3563e-09	0
K03521	0.0546242	0.000877074	0.00111457		K03521	0.0179061	0.000877074	0.00117554		K03521	0.000260291	0.00111457	0.00117554
K03522	0.0567247	0.000893802	0.00115665		K03522	0.0198094	0.000893802	0.00120479		K03522	0.00327929	0.00115665	0.00120479
K03523	0.0656257	0.000756318	0.000623087		K03523	0.0314403	0.000756318	0.000600284		K03523	0.000100343	0.000623087	0.000600284
K03524	0.0565737	0.000825715	0.00065558		K03524	0.0246798	0.000825715	0.000611378		K03524	3.07325e-08	0.00065558	0.000611378
K03525	0.0642522	0.000664723	0.000619386		K03525	0.0197519	0.000664723	0.000614535		K03525	0.704441	0.000619386	0.000614535
K03526	0.0574024	0.000664994	0.000614457		K03526	0.0192119	0.000664994	0.000612961		K03526	0.942141	0.000614457	0.000612961
K03527	0.0892556	0.000663999	0.000622428		K03527	0.0701536	0.000663999	0.000625175		K03527	0.344845	0.000622428	0.000625175
K03528	0.571581	0	7.73091e-08		K03528	0.554071	0	2.83406e-08		K03528	0.399448	7.73091e-08	2.83406e-08
K03529	0.0566374	0.000640354	0.000591952		K03529	0.018405	0.000640354	0.000597027		K03529	0.368609	0.000591952	0.000597027
K03530	0.0923541	0.000780596	0.000687484		K03530	0.0222819	0.000780596	0.000634052		K03530	1.99142e-06	0.000687484	0.000634052
K03531	0.139816	0.000654776	0.000584462		K03531	0.0198094	0.000654776	0.000580201		K03531	0.0433284	0.000584462	0.000580201
K03532	0.595347	0	6.91713e-08		K03532	0.642693	0	1.8219e-08		K03532	0.145633	6.91713e-08	1.8219e-08
K03533	0.412074	4.9731e-07	2.12668e-06		K03533	0.00188646	4.9731e-07	2.42919e-08		K03533	1.32856e-22	2.12668e-06	2.42919e-08
K03534	0.272174	1.6999e-05	5.24156e-05		K03534	0.168972	1.6999e-05	5.06568e-05		K03534	0.856637	5.24156e-05	5.06568e-05
K03535	0.912298	3.39075e-06	2.7872e-06		K03535	0.325845	3.39075e-06	3.80574e-07		K03535	5.05253e-08	2.7872e-06	3.80574e-07
K03536	0.710066	0.000620417	0.000610275		K03536	0.229266	0.000620417	0.000599634		K03536	0.00729321	0.000610275	0.000599634
K03537	0.0600732	4.11411e-06	6.46955e-07		K03537	0.162912	4.11411e-06	1.32391e-06		K03537	0.00876446	6.46955e-07	1.32391e-06
K03543	0.583663	3.48117e-06	9.16452e-06		K03543	0.165505	3.48117e-06	1.57149e-05		K03543	0.000462836	9.16452e-06	1.57149e-05
K03544	0.103719	0.0011798	0.00113801		K03544	0.0387057	0.0011798	0.00113698		K03544	0.747463	0.00113801	0.00113698
[truncated: 2,514 more rows]
